# Supplementary material for: Concomitant western diet and chronic-binge alcohol dysregulate hepatic metabolism
Source: PLoS One. 2023 May 3;18(5):e0281954. doi: 10.1371/journal.pone.0281954 (PMC10155975; doi:10.1371/journal.pone.0281954)
Supplement: S1 Table — This file contains four sets of tables as follows: 1) List of target proteins, antibodies, and antibody source that were used for Western Blot analysis. 2) List of qPCR primer sequences. 3) RNAseq transcript counts data used for the present study. 4) Gene Set Enrichment Analysis (GSEA) results from FFC compared to FFC-EtOH. A gene set pathway was considered enriched for FDR < 0.05. A positive enrichment score (ES) or nominal ES (NES) is enriched in the FFC group, whereas a negative ES or NES is enriched in the FFC-EtOH group. 5) Gene Set Enrichment Analysis (GSEA) results from EtOH compared to FFC-EtOH. A gene set pathway was considered enriched for FDR < 0.05. A positive enrichment score (ES) or nominal ES (NES) is enriched in the EtOH group, whereas a negative ES or NES is enriched in the FFC-EtOH group. (XLSX) [file pone.0281954.s004.xlsx]

## Sheet: S1 Table - antibodies
Supplementary Table 1. Antibodies for western blot. List of target proteins, antibodies, and antibody source that were used for Western Blot analysis.
Protein	Antibody	Brand information
Protein kinase B	Akt	Cell Signaling 9272
Protein kinase B (S473 phosphorylated)	pAktXP S473	Cell Signaling 4060S
AMP-activated protein kinase	AMPKα	Cell Signaling 2603
AMP-activated protein kinase (T172 phosphorylated)	pAMPKα T172	Cell Signaling 2535S
Glyceraldehyde-3-phosphate dehydrogenase	GAPDH	Millipore mAB374

## Sheet: S2 Table - primers
Supplementary Table 2. Primer sequences. List of qPCR primer sequences.
Gene	Forward sequence (5’ → 3’)	Reverse sequence (5’ → 3’)
36b4	AGATTCGGGATATGCTGTTGGC	TCGGGTCCTAGACCAGTGTTC
Akt1	ATGAACGACGTAGCCATTGTG	TTGTAGCCAATAAAGGTGCCAT
Akt2	ACGTGGTGAATACATCAAGACC	GCTACAGAGAAATTGTTCAGGGG
Asma	GTCCCAGACATCAGGGAGTAA	TCGGATACTTCAGCGTCAGGA
Cd163	ATGGGTGGACACAGAATGGTT	CAGGAGCGTTAGTGACAGCAG
Cd68	CCTCGCCTAGTCCAAGGTC	GGATTCGGATTTGAATTTGGGCT
Chrebp	AGATGGAGAACCGACGTATCA	ACTGAGCGTGCTGACAAGTC
Col1	GCTCCTCTTAGGGGCCACT	CCACGTCTCACCATTGGGG
Cpt1	CTCCGCCTGAGCCATGAAG	CACCAGTGATGATGCCATTCT
Cyp2e1	CGTTGCCTTGCTTGTCTGGA	AAGAAAGGAATTGGGAAAGGTCC
Fasn	GGAGGTGGTGATAGCCGGTAT	TGGGTAATCCATAGAGCCCAG
G6pc	AAAAAGCCAACGTATGGATTCCG	CAGCAAGGTAGATCCGGGA
Hmox	AAGCCGAGAATGCTGAGTTCA	GCCGTGTAGATATGGTACAAGGA
Il1b	GAAATGCCACCTTTTGACAGTG	TGGATGCTCTCATCAGGACAG
Insr	ATGGGCTTCGGGAGAGGAT	GGATGTCCATACCAGGGCAC
Irs1	TCTACACCCGAGACGAACACT	TGGGCCTTTGCCCGATTATG
Khk	ATGTGGTGGACAAATACCCAGA	CAAGCAAGGAAAGGACAGTGC
Pepck	CTGCATAACGGTCTGGACTTC	CAGCAACTGCCCGTACTCC
Pgc1a	TATGGAGTGACATAGAGTGTGCT	CCACTTCAATCCACCCAGAAAG
Plin2	GACCTTGTGTCCTCCGCTTAT	CAACCGCAATTTGTGGCTC
Pparg	TCGCTGATGCACTGCCTATG	GAGAGGTCCACAGAGCTGATT
Srebp1c	GATGTGCGAACTGGACACAG	CATAGGGGGCGTCAAACAG
Tgfb	CTCCCGTGGCTTCTAGTGC	GCCTTAGTTTGGACAGGATCTG
Tlr4	ATGGCATGGCTTACACCACC	GAGGCCAATTTTGTCTCCACA
Tnfa	CTGAACTTCGGGGTGATCGG	GGCTTGTCACTCGAATTTTGAGA

## Sheet: S3 Table - RNAseq counts
S3 Table. RNAseq transcript counts. RNAseq transcript counts data used for the present study.
gencode_gene_id	ensembl_gene_id	gene_name	description	chromosome_name	start_position	end_position	strand	gene_biotype	Chow_EtOH_15-1	Chow_EtOH_15-2	Chow_EtOH_15-3	Chow_EtOH_15-4	Chow_EtOH_15-5	Chow_Saline_11-1	Chow_Saline_11-2	Chow_Saline_11-3	Chow_Saline_11-4	Chow_Saline_11-5	FFC_EtOH_7-1	FFC_EtOH_7-2	FFC_EtOH_7-3	FFC_EtOH_7-4	FFC_EtOH_7-5	FFC_Saline_3-1	FFC_Saline_3-2	FFC_Saline_3-3	FFC_Saline_3-4	FFC_Saline_3-5
ENSMUSG00000000001.5	ENSMUSG00000000001	Gnai3	guanine nucleotide binding protein (G protein), alpha inhibiting 3 [Source:MGI Symbol;Acc:MGI:95773]	3	108014596	108053462	-1	protein_coding	2061	1819	2654	2826	2050	1768	1780	1867	2278	2010	6043	4299	3485	1966	1699	2917	2196	1594	4106	4945
ENSMUSG00000000003.16	ENSMUSG00000000003	Pbsn	probasin [Source:MGI Symbol;Acc:MGI:1860484]	X	76881507	76897229	-1	protein_coding	0	0	0	0	0	0	0	0	0	0	0	0	0	0	0	0	0	0	0	0
ENSMUSG00000000028.16	ENSMUSG00000000028	Cdc45	cell division cycle 45 [Source:MGI Symbol;Acc:MGI:1338073]	16	18599197	18630737	-1	protein_coding	46	29	65	50	36	25	30	34	30	21	74	63	98	29	21	45	48	34	62	92
ENSMUSG00000000031.17	ENSMUSG00000000031	H19	H19, imprinted maternally expressed transcript [Source:MGI Symbol;Acc:MGI:95891]	7	142129266	142131880	-1	lncRNA	0	5	20	0	9	2	5	3	1	1	52	12	13	11	10	100	7	3	8	6
ENSMUSG00000000037.18	ENSMUSG00000000037	Scml2	Scm polycomb group protein like 2 [Source:MGI Symbol;Acc:MGI:1340042]	X	159865521	160041209	1	protein_coding	0	1	0	1	0	1	2	0	0	0	6	2	3	0	0	4	0	1	2	2
ENSMUSG00000000049.12	ENSMUSG00000000049	Apoh	apolipoprotein H [Source:MGI Symbol;Acc:MGI:88058]	11	108234180	108305222	1	protein_coding	40770	35158	70163	59344	36116	43500	39271	44633	56956	41224	102693	79835	40026	38713	50812	49086	37624	32822	81870	91294
ENSMUSG00000000056.8	ENSMUSG00000000056	Narf	nuclear prelamin A recognition factor [Source:MGI Symbol;Acc:MGI:1914858]	11	121128079	121146682	1	protein_coding	1698	1395	2016	1691	1140	1133	770	1132	1606	1203	4162	2696	1319	1011	1070	990	1080	641	1574	2202
ENSMUSG00000000058.7	ENSMUSG00000000058	Cav2	caveolin 2 [Source:MGI Symbol;Acc:MGI:107571]	6	17281184	17289114	1	protein_coding	45	46	82	71	66	50	51	56	53	74	257	142	191	47	46	83	87	64	136	163
ENSMUSG00000000078.8	ENSMUSG00000000078	Klf6	Kruppel-like factor 6 [Source:MGI Symbol;Acc:MGI:1346318]	13	5911481	5920393	1	protein_coding	149	150	584	420	364	241	352	349	502	384	1266	706	2193	385	334	794	490	329	1060	2173
ENSMUSG00000000085.17	ENSMUSG00000000085	Scmh1	sex comb on midleg homolog 1 [Source:MGI Symbol;Acc:MGI:1352762]	4	120262478	120387383	1	protein_coding	285	242	455	324	243	292	231	292	287	219	706	498	387	220	229	371	285	194	568	620
ENSMUSG00000000088.8	ENSMUSG00000000088	Cox5a	cytochrome c oxidase subunit 5A [Source:MGI Symbol;Acc:MGI:88474]	9	57428557	57439709	1	protein_coding	3062	2601	4823	4108	2437	2877	2639	3202	4212	2690	6925	5627	3727	2864	3075	3870	2889	2204	5016	6475
ENSMUSG00000000093.7	ENSMUSG00000000093	Tbx2	T-box 2 [Source:MGI Symbol;Acc:MGI:98494]	11	85723377	85732774	1	protein_coding	47	45	78	45	37	42	43	56	100	50	228	145	152	44	71	97	74	47	112	176
ENSMUSG00000000094.13	ENSMUSG00000000094	Tbx4	T-box 4 [Source:MGI Symbol;Acc:MGI:102556]	11	85777248	85806923	1	protein_coding	0	0	1	1	0	0	1	1	0	0	1	0	1	3	2	0	1	2	0	2
ENSMUSG00000000103.13	ENSMUSG00000000103	Zfy2	zinc finger protein 2, Y-linked [Source:MGI Symbol;Acc:MGI:99213]	Y	2106015	2170409	-1	protein_coding	0	0	0	0	0	0	0	0	0	0	0	0	0	0	0	0	0	0	0	0
ENSMUSG00000000120.7	ENSMUSG00000000120	Ngfr	nerve growth factor receptor (TNFR superfamily, member 16) [Source:MGI Symbol;Acc:MGI:97323]	11	95459644	95478561	-1	protein_coding	44	51	145	90	56	88	77	86	73	49	338	205	260	91	113	173	128	113	216	259
ENSMUSG00000000125.6	ENSMUSG00000000125	Wnt3	wingless-type MMTV integration site family, member 3 [Source:MGI Symbol;Acc:MGI:98955]	11	103664976	103708783	1	protein_coding	0	0	0	0	0	0	0	0	0	0	0	0	0	0	0	0	0	0	0	0
ENSMUSG00000000126.12	ENSMUSG00000000126	Wnt9a	wingless-type MMTV integration site family, member 9A [Source:MGI Symbol;Acc:MGI:2446084]	11	59197754	59224378	1	protein_coding	13	15	38	16	15	21	14	15	10	4	52	23	34	14	29	9	14	14	25	31
ENSMUSG00000000127.16	ENSMUSG00000000127	Fer	fer (fms/fps related) protein kinase [Source:MGI Symbol;Acc:MGI:105917]	17	64170057	64446491	1	protein_coding	217	177	304	263	139	188	145	188	220	220	712	360	307	190	168	229	231	148	441	431
ENSMUSG00000000131.16	ENSMUSG00000000131	Xpo6	exportin 6 [Source:MGI Symbol;Acc:MGI:2429950]	7	125700887	125799673	-1	protein_coding	1080	877	1669	1370	849	909	795	1015	1254	892	2972	1826	1699	866	991	1306	1057	882	2110	2269
ENSMUSG00000000134.18	ENSMUSG00000000134	Tfe3	transcription factor E3 [Source:MGI Symbol;Acc:MGI:98511]	X	7628799	7641441	1	protein_coding	610	569	1188	717	708	691	598	587	776	573	1803	1188	1379	556	620	1068	798	596	1375	1665
ENSMUSG00000000142.16	ENSMUSG00000000142	Axin2	axin 2 [Source:MGI Symbol;Acc:MGI:1270862]	11	108811175	108841609	1	protein_coding	159	128	259	163	136	212	162	127	67	54	355	170	322	124	134	209	168	93	211	83
ENSMUSG00000000148.18	ENSMUSG00000000148	Brat1	BRCA1-associated ATM activator 1 [Source:MGI Symbol;Acc:MGI:1891679]	5	140690766	140705134	1	protein_coding	201	201	377	292	179	259	160	197	264	108	821	532	497	233	275	338	299	232	472	431
ENSMUSG00000000149.11	ENSMUSG00000000149	Gna12	guanine nucleotide binding protein, alpha 12 [Source:MGI Symbol;Acc:MGI:95767]	5	140744163	140816186	-1	protein_coding	3016	2543	4980	3484	2639	3088	2283	2593	3698	2740	7968	5307	3924	1851	3943	2783	2531	2537	6232	7364
ENSMUSG00000000154.17	ENSMUSG00000000154	Slc22a18	solute carrier family 22 (organic cation transporter), member 18 [Source:MGI Symbol;Acc:MGI:1336884]	7	143027473	143053071	1	protein_coding	2638	2239	3787	2994	1896	2357	1971	2456	3080	1944	5060	4190	3543	1735	2370	2538	2171	1613	4389	4922
ENSMUSG00000000157.17	ENSMUSG00000000157	Itgb2l	integrin beta 2-like [Source:MGI Symbol;Acc:MGI:1277979]	16	96223488	96244819	-1	protein_coding	0	0	0	0	0	0	0	0	0	0	6	1	0	0	0	3	1	0	0	0
ENSMUSG00000000159.17	ENSMUSG00000000159	Igsf5	immunoglobulin superfamily, member 5 [Source:MGI Symbol;Acc:MGI:1919308]	16	96162868	96223321	1	protein_coding	540	482	866	679	464	461	436	432	648	498	1328	881	748	454	525	658	541	384	1035	1200
ENSMUSG00000000167.15	ENSMUSG00000000167	Pih1d2	PIH1 domain containing 2 [Source:MGI Symbol;Acc:MGI:1919864]	9	50528621	50536300	1	protein_coding	11	8	10	8	6	13	6	3	10	10	31	23	18	9	11	12	12	4	11	16
ENSMUSG00000000168.11	ENSMUSG00000000168	Dlat	dihydrolipoamide S-acetyltransferase (E2 component of pyruvate dehydrogenase complex) [Source:MGI Symbol;Acc:MGI:2385311]	9	50545933	50571080	-1	protein_coding	1438	1239	3023	2562	1398	1585	1432	1302	1875	1236	3258	2013	1458	1548	859	2197	1228	854	2542	1888
ENSMUSG00000000171.6	ENSMUSG00000000171	Sdhd	succinate dehydrogenase complex, subunit D, integral membrane protein [Source:MGI Symbol;Acc:MGI:1914175]	9	50507657	50515112	-1	protein_coding	5007	4502	8095	7192	4627	4554	4340	4523	5659	4189	10451	8139	4528	4250	4091	6216	3907	2933	8094	8646
ENSMUSG00000000182.10	ENSMUSG00000000182	Fgf23	fibroblast growth factor 23 [Source:MGI Symbol;Acc:MGI:1891427]	6	127049865	127058371	1	protein_coding	0	0	0	0	0	0	0	0	0	0	0	1	2	0	0	0	0	0	0	0
ENSMUSG00000000183.7	ENSMUSG00000000183	Fgf6	fibroblast growth factor 6 [Source:MGI Symbol;Acc:MGI:95520]	6	126992549	127005150	1	protein_coding	0	0	0	0	0	0	0	0	0	0	0	0	0	0	0	0	0	0	0	0
ENSMUSG00000000184.13	ENSMUSG00000000184	Ccnd2	cyclin D2 [Source:MGI Symbol;Acc:MGI:88314]	6	127102125	127129156	-1	protein_coding	204	254	353	250	150	153	158	168	249	240	1030	396	659	215	209	301	291	167	443	561
ENSMUSG00000000194.14	ENSMUSG00000000194	Gpr107	G protein-coupled receptor 107 [Source:MGI Symbol;Acc:MGI:2139054]	2	31042328	31108787	1	protein_coding	470	387	834	594	373	456	339	441	513	367	1650	1043	1091	513	556	705	582	453	1004	1180
ENSMUSG00000000197.9	ENSMUSG00000000197	Nalcn	sodium leak channel, non-selective [Source:MGI Symbol;Acc:MGI:2444306]	14	123514046	123864556	-1	protein_coding	0	0	1	2	0	3	0	1	2	1	4	0	3	1	0	0	1	0	2	4
ENSMUSG00000000202.10	ENSMUSG00000000202	Btbd17	BTB (POZ) domain containing 17 [Source:MGI Symbol;Acc:MGI:1919264]	11	114682043	114686771	-1	protein_coding	0	0	0	0	0	0	0	0	0	0	0	0	0	0	0	0	0	0	0	0
ENSMUSG00000000204.17	ENSMUSG00000000204	Slfn4	schlafen 4 [Source:MGI Symbol;Acc:MGI:1329010]	11	83066012	83081042	1	protein_coding	2	2	3	4	1	1	3	0	2	0	69	53	209	4	8	20	62	16	20	17
ENSMUSG00000000214.12	ENSMUSG00000000214	Th	tyrosine hydroxylase [Source:MGI Symbol;Acc:MGI:98735]	7	142446489	142484865	-1	protein_coding	0	0	0	0	0	0	0	0	0	0	0	0	0	0	0	0	0	0	0	0
ENSMUSG00000000215.12	ENSMUSG00000000215	Ins2	insulin II [Source:MGI Symbol;Acc:MGI:96573]	7	142232393	142297118	-1	protein_coding	0	0	0	0	0	0	0	0	0	0	0	0	0	0	0	0	0	0	0	0
ENSMUSG00000000216.9	ENSMUSG00000000216	Scnn1g	sodium channel, nonvoltage-gated 1 gamma [Source:MGI Symbol;Acc:MGI:104695]	7	121333702	121367698	1	protein_coding	0	0	2	0	0	0	0	0	0	0	0	0	0	0	0	2	0	0	0	0
ENSMUSG00000000223.14	ENSMUSG00000000223	Drp2	dystrophin related protein 2 [Source:MGI Symbol;Acc:MGI:107432]	X	133305300	133357322	1	protein_coding	0	1	1	0	1	1	0	0	0	1	3	3	5	1	0	1	2	0	1	5
ENSMUSG00000000244.18	ENSMUSG00000000244	Tspan32	tetraspanin 32 [Source:MGI Symbol;Acc:MGI:1350360]	7	142558783	142573381	1	protein_coding	10	24	6	4	3	8	2	3	8	4	93	25	66	2	17	24	17	13	20	36
ENSMUSG00000000247.12	ENSMUSG00000000247	Lhx2	LIM homeobox protein 2 [Source:MGI Symbol;Acc:MGI:96785]	2	38229293	38259745	1	protein_coding	19	19	86	51	53	65	39	37	28	26	144	98	104	43	55	89	56	54	110	128
ENSMUSG00000000248.17	ENSMUSG00000000248	Clec2g	C-type lectin domain family 2, member g [Source:MGI Symbol;Acc:MGI:1918059]	6	128911344	128961670	1	protein_coding	0	2	0	0	0	0	0	1	0	0	1	0	2	0	0	0	0	0	0	0
ENSMUSG00000000253.14	ENSMUSG00000000253	Gmpr	guanosine monophosphate reductase [Source:MGI Symbol;Acc:MGI:1913605]	13	45660920	45707276	1	protein_coding	8	12	32	12	15	8	16	19	27	18	47	32	54	17	11	17	22	15	39	50
ENSMUSG00000000263.16	ENSMUSG00000000263	Glra1	glycine receptor, alpha 1 subunit [Source:MGI Symbol;Acc:MGI:95747]	11	55405064	55499024	-1	protein_coding	0	0	0	0	0	0	0	0	0	0	0	0	0	0	0	0	0	0	0	0
ENSMUSG00000000266.12	ENSMUSG00000000266	Mid2	midline 2 [Source:MGI Symbol;Acc:MGI:1344333]	X	139565348	139668464	1	protein_coding	184	167	186	273	107	205	138	150	143	206	695	368	335	137	166	229	196	137	340	360
ENSMUSG00000000275.17	ENSMUSG00000000275	Trim25	tripartite motif-containing 25 [Source:MGI Symbol;Acc:MGI:102749]	11	88890202	88911119	1	protein_coding	1879	1565	3598	2185	2314	1767	1685	1680	1956	1620	6840	4585	3947	1522	2265	3370	2300	1887	4167	3930
ENSMUSG00000000276.12	ENSMUSG00000000276	Dgke	diacylglycerol kinase, epsilon [Source:MGI Symbol;Acc:MGI:1889276]	11	88926005	88957676	-1	protein_coding	42	30	69	37	39	54	46	52	45	23	193	87	111	47	50	90	51	49	99	118
ENSMUSG00000000278.11	ENSMUSG00000000278	Scpep1	serine carboxypeptidase 1 [Source:MGI Symbol;Acc:MGI:1921867]	11	88814846	88846291	-1	protein_coding	1143	974	2081	1605	1007	1253	1080	1145	1592	1146	2369	1703	1669	778	716	1050	1063	556	1656	1828
ENSMUSG00000000282.13	ENSMUSG00000000282	Mnt	max binding protein [Source:MGI Symbol;Acc:MGI:109150]	11	74721746	74736551	1	protein_coding	236	210	505	360	307	391	287	371	372	249	913	632	733	330	389	287	239	197	587	1029
ENSMUSG00000000290.14	ENSMUSG00000000290	Itgb2	integrin beta 2 [Source:MGI Symbol;Acc:MGI:96611]	10	77366086	77401542	1	protein_coding	130	194	249	67	79	96	60	85	117	174	1913	795	2929	205	404	484	1083	253	701	802
ENSMUSG00000000295.14	ENSMUSG00000000295	Hddc2	HD domain containing 2 [Source:MGI Symbol;Acc:MGI:1916942]	10	31189379	31204200	1	protein_coding	22	32	57	32	18	21	20	14	30	16	61	28	33	17	11	20	16	7	25	35
ENSMUSG00000000296.9	ENSMUSG00000000296	Tpd52l1	tumor protein D52-like 1 [Source:MGI Symbol;Acc:MGI:1298386]	10	31208372	31321954	-1	protein_coding	160	165	259	232	132	157	130	153	192	136	376	309	139	125	152	148	143	91	270	248
ENSMUSG00000000301.17	ENSMUSG00000000301	Pemt	phosphatidylethanolamine N-methyltransferase [Source:MGI Symbol;Acc:MGI:104535]	11	59861440	59937315	-1	protein_coding	5825	5090	10288	7208	4585	6203	5123	5915	7722	4945	11688	9074	5372	4537	4221	5925	4935	3583	9026	10198
ENSMUSG00000000303.13	ENSMUSG00000000303	Cdh1	cadherin 1 [Source:MGI Symbol;Acc:MGI:88354]	8	107329983	107396878	1	protein_coding	1062	916	1437	1344	1049	1101	960	1192	1048	731	2647	815	1524	578	223	1224	1203	786	1154	3442
ENSMUSG00000000305.13	ENSMUSG00000000305	Cdh4	cadherin 4 [Source:MGI Symbol;Acc:MGI:99218]	2	179084224	179541166	1	protein_coding	5	10	19	12	13	20	14	11	18	13	78	44	36	18	15	23	16	11	25	33
ENSMUSG00000000308.15	ENSMUSG00000000308	Ckmt1	creatine kinase, mitochondrial 1, ubiquitous [Source:MGI Symbol;Acc:MGI:99441]	2	121188195	121194218	1	protein_coding	0	0	6	1	0	0	1	2	0	0	1	2	0	0	0	0	0	0	2	1
ENSMUSG00000000317.12	ENSMUSG00000000317	Bcl6b	B cell CLL/lymphoma 6, member B [Source:MGI Symbol;Acc:MGI:1278332]	11	70114954	70120624	-1	protein_coding	64	43	83	48	60	42	42	88	205	148	206	100	163	66	42	104	47	91	161	137
ENSMUSG00000000318.17	ENSMUSG00000000318	Clec10a	C-type lectin domain family 10, member A [Source:MGI Symbol;Acc:MGI:96975]	11	70047023	70061660	1	protein_coding	5	10	22	5	5	9	4	4	2	4	58	36	62	7	11	21	15	7	20	22
ENSMUSG00000000320.11	ENSMUSG00000000320	Alox12	arachidonate 12-lipoxygenase [Source:MGI Symbol;Acc:MGI:87998]	11	70132283	70146179	-1	protein_coding	10	19	20	14	8	17	15	14	17	16	37	26	49	9	4	14	18	12	34	28
ENSMUSG00000000326.14	ENSMUSG00000000326	Comt	catechol-O-methyltransferase [Source:MGI Symbol;Acc:MGI:88470]	16	18225636	18245602	-1	protein_coding	15448	13107	25782	17610	12420	18624	12029	17194	15465	11392	51593	32310	27907	17602	16765	21065	25814	17382	34817	37227
ENSMUSG00000000339.15	ENSMUSG00000000339	Rtca	RNA 3'-terminal phosphate cyclase [Source:MGI Symbol;Acc:MGI:1913618]	3	116282612	116301857	-1	protein_coding	204	171	269	251	190	182	178	177	220	167	570	355	348	176	225	248	196	169	389	381
ENSMUSG00000000340.11	ENSMUSG00000000340	Dbt	dihydrolipoamide branched chain transacylase E2 [Source:MGI Symbol;Acc:MGI:105386]	3	116306719	116343630	1	protein_coding	2683	2250	3032	3399	1875	2193	1858	2469	2530	2404	6534	4688	2355	2086	2400	2772	1938	1584	5088	5438
ENSMUSG00000000346.10	ENSMUSG00000000346	Dazap2	DAZ associated protein 2 [Source:MGI Symbol;Acc:MGI:1344344]	15	100513230	100518642	1	protein_coding	2721	2315	4512	3935	2454	3026	2507	2790	3082	2739	7629	5692	4314	2541	2823	3727	3194	2285	5914	6300
ENSMUSG00000000355.14	ENSMUSG00000000355	Mcts1	malignant T cell amplified sequence 1 [Source:MGI Symbol;Acc:MGI:1916245]	X	37689455	37702303	1	protein_coding	417	402	515	602	412	399	426	420	414	415	1257	863	624	433	444	665	487	369	907	1051
ENSMUSG00000000359.4	ENSMUSG00000000359	Rem1	rad and gem related GTP binding protein 1 [Source:MGI Symbol;Acc:MGI:1097696]	2	152468871	152477118	1	protein_coding	9	6	26	17	8	7	6	9	9	5	46	17	18	13	10	25	18	4	18	40
ENSMUSG00000000365.10	ENSMUSG00000000365	Rnf17	ring finger protein 17 [Source:MGI Symbol;Acc:MGI:1353419]	14	56640038	56762489	1	protein_coding	1	1	0	0	1	0	0	1	3	0	13	3	13	0	0	2	4	2	7	6
ENSMUSG00000000374.9	ENSMUSG00000000374	Trappc10	trafficking protein particle complex 10 [Source:MGI Symbol;Acc:MGI:1336209]	10	78022559	78080475	-1	protein_coding	631	553	930	725	527	515	543	623	725	575	2123	1378	1308	655	780	953	678	539	1487	1700
ENSMUSG00000000378.16	ENSMUSG00000000378	Ccm2	cerebral cavernous malformation 2 [Source:MGI Symbol;Acc:MGI:2384924]	11	6496887	6546744	1	protein_coding	345	332	687	467	307	373	281	374	420	327	987	704	733	348	409	450	370	350	761	812
ENSMUSG00000000381.11	ENSMUSG00000000381	Wap	whey acidic protein [Source:MGI Symbol;Acc:MGI:98943]	11	6585482	6588637	-1	protein_coding	0	0	0	0	0	0	0	0	0	0	0	0	0	0	0	0	0	0	0	0
ENSMUSG00000000384.16	ENSMUSG00000000384	Tbrg4	transforming growth factor beta regulated gene 4 [Source:MGI Symbol;Acc:MGI:1100868]	11	6565598	6576067	-1	protein_coding	719	675	1066	856	597	868	603	877	1115	653	1809	1239	912	612	756	849	647	521	1183	1391
ENSMUSG00000000385.9	ENSMUSG00000000385	Tmprss2	transmembrane protease, serine 2 [Source:MGI Symbol;Acc:MGI:1354381]	16	97365882	97412395	-1	protein_coding	89	61	158	129	79	76	94	76	126	62	309	260	295	92	129	159	163	63	220	216
ENSMUSG00000000386.17	ENSMUSG00000000386	Mx1	MX dynamin-like GTPase 1 [Source:MGI Symbol;Acc:MGI:97243]	16	97248235	97264107	-1	polymorphic_pseudogene	16	12	27	19	16	21	17	9	20	6	290	72	284	12	59	102	78	66	104	77
ENSMUSG00000000392.18	ENSMUSG00000000392	Fap	fibroblast activation protein [Source:MGI Symbol;Acc:MGI:109608]	2	62331287	62404419	-1	protein_coding	5	2	2	1	4	6	4	3	6	4	20	1	13	3	7	5	6	6	5	14
ENSMUSG00000000394.16	ENSMUSG00000000394	Gcg	glucagon [Source:MGI Symbol;Acc:MGI:95674]	2	62304874	62313994	-1	protein_coding	0	0	0	0	0	0	0	0	0	0	0	0	0	0	0	0	0	0	0	0
ENSMUSG00000000399.11	ENSMUSG00000000399	Ndufa9	NADH:ubiquinone oxidoreductase subunit A9 [Source:MGI Symbol;Acc:MGI:1913358]	6	126798684	126826099	-1	protein_coding	2829	2414	4477	3526	2369	2435	2172	2541	3204	2205	6183	4662	2776	2381	2622	3047	2323	1806	4425	5237
ENSMUSG00000000402.3	ENSMUSG00000000402	Egfl6	EGF-like-domain, multiple 6 [Source:MGI Symbol;Acc:MGI:1858599]	X	165306003	165368716	-1	protein_coding	0	1	5	7	0	0	1	2	2	1	4	7	1	0	0	3	1	2	2	3
ENSMUSG00000000409.15	ENSMUSG00000000409	Lck	lymphocyte protein tyrosine kinase [Source:MGI Symbol;Acc:MGI:96756]	4	129442137	129467434	-1	protein_coding	11	39	33	16	10	4	6	14	27	6	243	58	146	12	68	62	65	14	62	68
ENSMUSG00000000411.8	ENSMUSG00000000411	Tssk3	testis-specific serine kinase 3 [Source:MGI Symbol;Acc:MGI:1929914]	4	129382807	129384815	-1	protein_coding	0	0	0	0	0	1	0	0	0	0	0	0	0	0	0	0	0	0	0	0
ENSMUSG00000000416.17	ENSMUSG00000000416	Cttnbp2	cortactin binding protein 2 [Source:MGI Symbol;Acc:MGI:1353467]	6	18366477	18514842	-1	protein_coding	6	6	17	13	11	7	7	7	11	3	50	14	13	10	7	16	9	19	26	5
ENSMUSG00000000420.16	ENSMUSG00000000420	Galnt1	polypeptide N-acetylgalactosaminyltransferase 1 [Source:MGI Symbol;Acc:MGI:894693]	18	24338401	24419875	1	protein_coding	1205	994	1619	1574	1047	1172	958	1172	1486	1206	3813	2581	2240	1143	1235	1744	1378	981	2602	2796
ENSMUSG00000000435.2	ENSMUSG00000000435	Myf5	myogenic factor 5 [Source:MGI Symbol;Acc:MGI:97252]	10	107318769	107321995	-1	protein_coding	0	0	0	0	0	0	0	0	0	0	0	0	0	0	0	0	0	0	0	0
ENSMUSG00000000439.10	ENSMUSG00000000439	Mkrn2	makorin, ring finger protein, 2 [Source:MGI Symbol;Acc:MGI:1914277]	6	115578863	115599585	1	protein_coding	316	304	556	477	321	384	290	330	449	325	1057	648	488	353	363	463	371	275	751	715
ENSMUSG00000000440.13	ENSMUSG00000000440	Pparg	peroxisome proliferator activated receptor gamma [Source:MGI Symbol;Acc:MGI:97747]	6	115337912	115467360	1	protein_coding	464	333	552	474	285	495	294	261	467	359	836	417	545	247	232	500	204	321	617	276
ENSMUSG00000000441.18	ENSMUSG00000000441	Raf1	v-raf-leukemia viral oncogene 1 [Source:MGI Symbol;Acc:MGI:97847]	6	115595028	115653596	-1	protein_coding	2279	2005	3909	2857	2388	2499	2166	2590	2810	2132	5417	3626	2985	2037	1914	3279	2425	1907	4505	5821
ENSMUSG00000000486.14	ENSMUSG00000000486	Septin1	septin 1 [Source:MGI Symbol;Acc:MGI:1858916]	7	126813619	126832302	-1	protein_coding	29	54	44	16	25	24	17	20	37	32	203	79	133	20	50	58	45	25	63	76
ENSMUSG00000000489.8	ENSMUSG00000000489	Pdgfb	platelet derived growth factor, B polypeptide [Source:MGI Symbol;Acc:MGI:97528]	15	79880075	79899178	-1	protein_coding	21	25	87	32	30	34	31	30	50	27	290	77	198	55	42	86	61	45	75	89
ENSMUSG00000000530.17	ENSMUSG00000000530	Acvrl1	activin A receptor, type II-like 1 [Source:MGI Symbol;Acc:MGI:1338946]	15	101026403	101043217	1	protein_coding	69	50	110	64	53	46	33	62	71	55	530	245	484	80	115	110	197	93	231	225
ENSMUSG00000000531.6	ENSMUSG00000000531	Tamalin	trafficking regulator and scaffold protein tamalin [Source:MGI Symbol;Acc:MGI:1860303]	15	101122069	101130637	1	protein_coding	19	32	58	27	25	24	22	47	44	38	106	93	52	21	39	37	46	39	94	89
ENSMUSG00000000532.12	ENSMUSG00000000532	Acvr1b	activin A receptor, type 1B [Source:MGI Symbol;Acc:MGI:1338944]	15	101071948	101111565	1	protein_coding	304	266	485	364	252	393	246	277	421	207	1188	616	682	252	318	403	377	254	611	603
ENSMUSG00000000538.19	ENSMUSG00000000538	Tom1l2	target of myb1-like 2 (chicken) [Source:MGI Symbol;Acc:MGI:2443306]	11	60117540	60243731	-1	protein_coding	866	774	1663	1150	902	963	811	934	1285	835	3272	1773	1383	916	962	1284	1002	869	1790	2548
ENSMUSG00000000544.15	ENSMUSG00000000544	Gpa33	glycoprotein A33 (transmembrane) [Source:MGI Symbol;Acc:MGI:1891703]	1	165957807	165994079	1	protein_coding	0	0	0	0	0	0	0	0	0	0	0	0	0	0	0	0	0	0	0	0
ENSMUSG00000000552.11	ENSMUSG00000000552	Zfp385a	zinc finger protein 385A [Source:MGI Symbol;Acc:MGI:1352495]	15	103222322	103248520	-1	protein_coding	274	284	713	374	401	362	304	418	519	292	895	695	824	259	300	614	445	286	779	747
ENSMUSG00000000555.9	ENSMUSG00000000555	Itga5	integrin alpha 5 (fibronectin receptor alpha) [Source:MGI Symbol;Acc:MGI:96604]	15	103252713	103275190	-1	protein_coding	512	458	900	634	502	589	622	518	553	385	1446	873	1294	546	487	1096	871	523	1439	1516
ENSMUSG00000000560.10	ENSMUSG00000000560	Gabra2	gamma-aminobutyric acid (GABA) A receptor, subunit alpha 2 [Source:MGI Symbol;Acc:MGI:95614]	5	71114940	71253192	-1	protein_coding	0	0	0	0	0	0	0	0	0	0	0	0	0	0	0	0	0	0	0	0
ENSMUSG00000000561.15	ENSMUSG00000000561	Wdr77	WD repeat domain 77 [Source:MGI Symbol;Acc:MGI:1917715]	3	105866685	105877353	1	protein_coding	693	633	1007	925	518	740	627	764	772	648	1834	1288	1059	686	697	1013	690	625	1303	1360
ENSMUSG00000000562.6	ENSMUSG00000000562	Adora3	adenosine A3 receptor [Source:MGI Symbol;Acc:MGI:104847]	3	105778174	105816242	1	protein_coding	1	1	0	0	0	0	0	0	0	0	6	2	7	0	1	5	1	0	1	2
ENSMUSG00000000563.18	ENSMUSG00000000563	Atp5pb	ATP synthase peripheral stalk-membrane subunit b [Source:MGI Symbol;Acc:MGI:1100495]	3	105850014	105867415	-1	protein_coding	6633	6086	10089	9240	5674	5713	5361	6321	7721	5704	14991	11080	7070	5898	5971	7898	5589	4618	10911	13222
ENSMUSG00000000567.6	ENSMUSG00000000567	Sox9	SRY (sex determining region Y)-box 9 [Source:MGI Symbol;Acc:MGI:98371]	11	112673050	112678586	1	protein_coding	62	53	134	82	80	111	34	56	29	32	413	163	384	104	84	156	98	76	138	125
ENSMUSG00000000568.16	ENSMUSG00000000568	Hnrnpd	heterogeneous nuclear ribonucleoprotein D [Source:MGI Symbol;Acc:MGI:101947]	5	100103794	100126797	-1	protein_coding	754	655	1167	1242	646	913	902	1087	1230	943	2316	1650	1257	780	882	1145	790	582	1657	1452
ENSMUSG00000000579.15	ENSMUSG00000000579	Dynlt1c	dynein light chain Tctex-type 1C [Source:MGI Symbol;Acc:MGI:3807476]	17	6869070	6877173	1	protein_coding	16	13	31	12	6	22	2	8	22	14	70	37	72	10	15	43	8	5	11	18
ENSMUSG00000000581.9	ENSMUSG00000000581	C1d	C1D nuclear receptor co-repressor [Source:MGI Symbol;Acc:MGI:1927354]	11	17207579	17219176	1	protein_coding	626	595	953	954	578	478	544	544	761	621	1749	1365	931	571	723	899	623	440	1237	1277
ENSMUSG00000000594.8	ENSMUSG00000000594	Gm2a	GM2 ganglioside activator protein [Source:MGI Symbol;Acc:MGI:95762]	11	54988941	55003855	1	protein_coding	3162	2726	5056	4387	2711	2816	2526	3038	3800	2587	7213	4735	4395	2412	2106	3493	2654	1836	4725	5874
ENSMUSG00000000600.16	ENSMUSG00000000600	Krit1	KRIT1, ankyrin repeat containing [Source:MGI Symbol;Acc:MGI:1930618]	5	3853184	3895564	1	protein_coding	404	313	474	426	314	334	361	339	370	278	1410	799	772	386	413	707	501	355	879	915
ENSMUSG00000000605.10	ENSMUSG00000000605	Clcn4	chloride channel, voltage-sensitive 4 [Source:MGI Symbol;Acc:MGI:104571]	7	7285308	7303850	-1	protein_coding	1330	1232	2164	2016	1368	1441	1199	1453	1688	1430	4294	3079	2741	1608	1510	2130	1637	1360	3293	3812
ENSMUSG00000000606.19	ENSMUSG00000000606	Vmn2r88	vomeronasal 2, receptor 88 [Source:MGI Symbol;Acc:MGI:1316662]	14	51648277	51658178	1	protein_coding	0	0	0	0	0	0	0	0	0	0	0	0	0	0	0	0	0	0	0	0
ENSMUSG00000000617.15	ENSMUSG00000000617	Grm6	glutamate receptor, metabotropic 6 [Source:MGI Symbol;Acc:MGI:1351343]	11	50741512	50757035	1	protein_coding	0	1	3	0	0	0	0	0	0	0	1	1	0	0	0	0	0	0	0	0
ENSMUSG00000000627.16	ENSMUSG00000000627	Sema4f	sema domain, immunoglobulin domain (Ig), TM domain, and short cytoplasmic domain [Source:MGI Symbol;Acc:MGI:1340055]	6	82888866	82916750	-1	protein_coding	1	6	2	6	0	1	5	9	0	1	9	3	5	4	2	3	2	2	2	6
ENSMUSG00000000628.11	ENSMUSG00000000628	Hk2	hexokinase 2 [Source:MGI Symbol;Acc:MGI:1315197]	6	82702006	82751435	-1	protein_coding	16	28	34	16	17	22	19	11	23	19	429	125	496	49	69	149	134	49	97	97
ENSMUSG00000000631.21	ENSMUSG00000000631	Myo18a	myosin XVIIIA [Source:MGI Symbol;Acc:MGI:2667185]	11	77654072	77756806	1	protein_coding	2405	2092	4569	3059	2226	2537	1938	2701	4506	2505	7362	4830	4210	2175	2838	2605	2527	2172	4992	5721
ENSMUSG00000000632.14	ENSMUSG00000000632	Sez6	seizure related gene 6 [Source:MGI Symbol;Acc:MGI:104745]	11	77821626	77869874	1	protein_coding	0	0	0	0	0	0	0	0	0	0	0	0	0	1	0	0	0	0	0	0
ENSMUSG00000000673.10	ENSMUSG00000000673	Haao	3-hydroxyanthranilate 3,4-dioxygenase [Source:MGI Symbol;Acc:MGI:1349444]	17	84138585	84155392	-1	protein_coding	11698	10400	19329	15215	9304	11284	9301	12012	15782	9820	29854	25107	10538	12877	10688	13995	12468	8408	23549	24387
ENSMUSG00000000682.8	ENSMUSG00000000682	Cd52	CD52 antigen [Source:MGI Symbol;Acc:MGI:1346088]	4	133809759	133822393	-1	protein_coding	69	104	116	61	39	61	34	29	68	58	836	352	1289	97	241	253	475	102	311	316
ENSMUSG00000000686.12	ENSMUSG00000000686	Abhd15	abhydrolase domain containing 15 [Source:MGI Symbol;Acc:MGI:1914727]	11	77405947	77429433	1	protein_coding	823	670	1167	969	552	675	417	565	821	572	3039	1955	1092	745	1003	725	716	469	1521	1717
ENSMUSG00000000690.6	ENSMUSG00000000690	Hoxb6	homeobox B6 [Source:MGI Symbol;Acc:MGI:96187]	11	96183302	96192395	1	protein_coding	2	2	5	1	2	0	1	0	2	0	7	2	3	1	0	1	3	1	1	0
ENSMUSG00000000693.11	ENSMUSG00000000693	Loxl3	lysyl oxidase-like 3 [Source:MGI Symbol;Acc:MGI:1337004]	6	83011154	83029543	1	protein_coding	36	39	85	45	32	48	25	37	57	36	238	85	254	49	63	79	58	49	96	154
ENSMUSG00000000701.9	ENSMUSG00000000701	Tcl1b5	T cell leukemia/lymphoma 1B, 5 [Source:MGI Symbol;Acc:MGI:1351635]	12	105142603	105147404	1	protein_coding	0	0	0	0	0	0	0	0	0	0	0	0	0	0	0	0	0	0	0	0
ENSMUSG00000000706.17	ENSMUSG00000000706	Btn1a1	butyrophilin, subfamily 1, member A1 [Source:MGI Symbol;Acc:MGI:103118]	13	23641162	23650071	-1	protein_coding	1	0	0	0	0	0	0	0	0	0	0	0	0	2	0	0	0	0	0	0
ENSMUSG00000000708.15	ENSMUSG00000000708	Kat2b	K(lysine) acetyltransferase 2B [Source:MGI Symbol;Acc:MGI:1343094]	17	53873889	53979748	1	protein_coding	2256	1909	3338	3063	2153	2038	2002	2088	2585	2529	6841	4152	2762	2258	2454	3079	2092	1961	5048	5768
ENSMUSG00000000711.4	ENSMUSG00000000711	Rab5b	RAB5B, member RAS oncogene family [Source:MGI Symbol;Acc:MGI:105938]	10	128513044	128532133	-1	protein_coding	3290	2818	4642	4261	2708	2921	2353	2677	3159	2627	8157	5406	3577	2775	2450	3546	3070	2125	5536	6299
ENSMUSG00000000724.11	ENSMUSG00000000724	Cryba1	crystallin, beta A1 [Source:MGI Symbol;Acc:MGI:88518]	11	77609441	77616109	-1	protein_coding	0	0	0	0	0	0	0	0	0	0	0	0	0	0	0	0	0	0	0	0
ENSMUSG00000000730.14	ENSMUSG00000000730	Dnmt3l	DNA (cytosine-5-)-methyltransferase 3-like [Source:MGI Symbol;Acc:MGI:1859287]	10	77877781	77899456	1	protein_coding	0	0	0	0	0	0	0	0	0	0	0	0	0	0	0	0	0	0	0	0
ENSMUSG00000000731.16	ENSMUSG00000000731	Aire	autoimmune regulator (autoimmune polyendocrinopathy candidiasis ectodermal dystrophy) [Source:MGI Symbol;Acc:MGI:1338803]	10	77865856	77879444	-1	protein_coding	0	0	0	0	0	0	0	0	0	0	1	0	1	0	1	1	0	0	0	2
ENSMUSG00000000732.10	ENSMUSG00000000732	Icosl	icos ligand [Source:MGI Symbol;Acc:MGI:1354701]	10	77905136	77919747	1	protein_coding	22	30	28	15	15	21	19	18	29	8	263	78	188	23	45	57	71	43	62	54
ENSMUSG00000000738.19	ENSMUSG00000000738	Spg7	SPG7, paraplegin matrix AAA peptidase subunit [Source:MGI Symbol;Acc:MGI:2385906]	8	123789681	123824499	1	protein_coding	1137	927	1810	1390	923	1123	763	1116	1496	914	3100	2221	1748	1065	1231	1446	1016	836	2053	2376
ENSMUSG00000000739.15	ENSMUSG00000000739	Sult5a1	sulfotransferase family 5A, member 1 [Source:MGI Symbol;Acc:MGI:1931463]	8	123866931	123885054	-1	protein_coding	305	230	113	151	115	127	103	363	175	240	1089	498	307	152	285	154	436	177	476	362
ENSMUSG00000000740.13	ENSMUSG00000000740	Rpl13	ribosomal protein L13 [Source:MGI Symbol;Acc:MGI:105922]	8	123829089	123831983	1	protein_coding	2128	2146	4882	3222	2575	2526	1883	2333	3632	2213	5088	3765	3919	1719	2280	2672	2381	1471	3657	4779
ENSMUSG00000000743.10	ENSMUSG00000000743	Chmp1a	charged multivesicular body protein 1A [Source:MGI Symbol;Acc:MGI:1920159]	8	123931003	123939502	-1	protein_coding	1272	1132	2130	1663	1091	1249	979	1376	1815	1131	3545	2725	2244	1082	1553	1605	1480	1059	2559	2552
ENSMUSG00000000751.14	ENSMUSG00000000751	Rpa1	replication protein A1 [Source:MGI Symbol;Acc:MGI:1915525]	11	75188992	75239150	-1	protein_coding	688	632	1171	962	495	618	577	736	860	607	2508	1489	1230	817	791	1001	921	594	1557	1564
ENSMUSG00000000753.16	ENSMUSG00000000753	Serpinf1	serine (or cysteine) peptidase inhibitor, clade F, member 1 [Source:MGI Symbol;Acc:MGI:108080]	11	75300595	75313527	-1	protein_coding	14910	12796	25641	19251	13084	16143	13090	16757	22165	13744	35759	28919	14968	14031	14596	17919	14197	12140	28291	35325
ENSMUSG00000000759.15	ENSMUSG00000000759	Tubgcp3	tubulin, gamma complex associated protein 3 [Source:MGI Symbol;Acc:MGI:2183752]	8	12664277	12722248	-1	protein_coding	352	298	415	370	257	357	299	349	327	257	1255	764	682	319	425	585	430	368	798	875
ENSMUSG00000000766.19	ENSMUSG00000000766	Oprm1	opioid receptor, mu 1 [Source:MGI Symbol;Acc:MGI:97441]	10	6708506	6988198	1	protein_coding	0	0	0	0	0	0	0	0	0	0	0	0	0	0	0	0	0	0	0	0
ENSMUSG00000000776.14	ENSMUSG00000000776	Polr3d	polymerase (RNA) III (DNA directed) polypeptide D [Source:MGI Symbol;Acc:MGI:1914315]	14	70676197	70680887	-1	protein_coding	180	118	227	193	118	130	126	221	191	121	421	345	342	142	246	213	206	151	295	259
ENSMUSG00000000782.17	ENSMUSG00000000782	Tcf7	transcription factor 7, T cell specific [Source:MGI Symbol;Acc:MGI:98507]	11	52143198	52174158	-1	protein_coding	70	115	140	101	74	101	75	86	98	84	314	148	165	54	90	170	102	72	109	130
ENSMUSG00000000787.13	ENSMUSG00000000787	Ddx3x	DEAD box helicase 3, X-linked [Source:MGI Symbol;Acc:MGI:103064]	X	13147209	13160291	1	protein_coding	4206	3600	5441	5889	4413	3809	4170	4115	4996	5389	11737	8285	5946	3737	3589	5716	4420	3435	9500	11645
ENSMUSG00000000791.10	ENSMUSG00000000791	Il12rb1	interleukin 12 receptor, beta 1 [Source:MGI Symbol;Acc:MGI:104579]	8	71261093	71274068	1	protein_coding	59	42	63	30	36	19	23	49	38	31	106	31	94	11	35	26	43	16	26	39
ENSMUSG00000000792.3	ENSMUSG00000000792	Slc5a5	solute carrier family 5 (sodium iodide symporter), member 5 [Source:MGI Symbol;Acc:MGI:2149330]	8	71335533	71345401	-1	protein_coding	0	0	0	0	0	0	0	0	0	0	0	0	0	0	0	0	0	0	5	0
ENSMUSG00000000794.10	ENSMUSG00000000794	Kcnn3	potassium intermediate/small conductance calcium-activated channel, subfamily N, member 3 [Source:MGI Symbol;Acc:MGI:2153183]	3	89427471	89582439	1	protein_coding	1	2	2	0	1	0	0	3	1	0	1	3	3	0	3	0	2	1	2	5
ENSMUSG00000000804.15	ENSMUSG00000000804	Usp32	ubiquitin specific peptidase 32 [Source:MGI Symbol;Acc:MGI:2144475]	11	84875268	85030987	-1	protein_coding	858	700	1092	1102	870	757	638	694	997	802	2707	1843	1399	818	785	1171	1081	818	2062	2931
ENSMUSG00000000805.19	ENSMUSG00000000805	Car4	carbonic anhydrase 4 [Source:MGI Symbol;Acc:MGI:1096574]	11	84848612	84856870	1	protein_coding	0	0	0	0	1	0	0	0	0	0	0	0	0	0	0	0	0	0	0	0
ENSMUSG00000000811.15	ENSMUSG00000000811	Txnrd3	thioredoxin reductase 3 [Source:MGI Symbol;Acc:MGI:2386711]	6	89620970	89652511	1	protein_coding	279	222	442	362	219	264	188	277	363	230	549	313	210	141	145	201	156	109	321	260
ENSMUSG00000000817.11	ENSMUSG00000000817	Fasl	Fas ligand (TNF superfamily, member 6) [Source:MGI Symbol;Acc:MGI:99255]	1	161608258	161616064	-1	protein_coding	1	1	5	3	0	1	4	0	2	4	36	10	22	2	4	9	12	4	7	7
ENSMUSG00000000823.17	ENSMUSG00000000823	Zfp512b	zinc finger protein 512B [Source:MGI Symbol;Acc:MGI:2685478]	2	181223896	181234596	-1	protein_coding	702	711	1269	812	683	873	691	914	988	700	2065	1221	978	607	633	1263	759	650	1583	1489
ENSMUSG00000000826.17	ENSMUSG00000000826	Dnajc5	DnaJ heat shock protein family (Hsp40) member C5 [Source:MGI Symbol;Acc:MGI:892995]	2	181162278	181196926	1	protein_coding	1613	1323	2135	1874	1229	1421	1255	1476	1712	1451	4315	2839	2674	1444	1640	2182	1551	1206	3266	3289
ENSMUSG00000000827.19	ENSMUSG00000000827	Tpd52l2	tumor protein D52-like 2 [Source:MGI Symbol;Acc:MGI:1913564]	2	181138935	181159759	1	protein_coding	649	563	1135	848	518	479	538	516	701	537	1888	1326	1216	587	681	846	747	467	1182	1330
ENSMUSG00000000838.18	ENSMUSG00000000838	Fmr1	FMRP translational regulator 1 [Source:MGI Symbol;Acc:MGI:95564]	X	67722147	67761569	1	protein_coding	353	298	503	558	346	358	314	354	371	408	1516	959	779	419	370	621	474	334	936	1079
ENSMUSG00000000861.16	ENSMUSG00000000861	Bcl11a	B cell CLL/lymphoma 11A (zinc finger protein) [Source:MGI Symbol;Acc:MGI:106190]	11	24028056	24124123	1	protein_coding	5	15	8	2	1	5	3	5	4	5	26	17	27	3	9	14	10	3	9	12
ENSMUSG00000000869.13	ENSMUSG00000000869	Il4	interleukin 4 [Source:MGI Symbol;Acc:MGI:96556]	11	53493809	53509496	-1	protein_coding	0	0	0	1	0	0	0	0	0	0	0	1	1	0	0	0	3	0	0	0
ENSMUSG00000000876.12	ENSMUSG00000000876	Pxmp4	peroxisomal membrane protein 4 [Source:MGI Symbol;Acc:MGI:1891701]	2	154427678	154445628	-1	protein_coding	1494	1256	2631	1830	1317	1855	1204	1624	1521	1306	3794	3455	2642	1867	1941	3130	2088	1832	4566	5215
ENSMUSG00000000881.13	ENSMUSG00000000881	Dlg3	discs large MAGUK scaffold protein 3 [Source:MGI Symbol;Acc:MGI:1888986]	X	99811328	99862016	1	protein_coding	519	352	794	669	437	508	386	491	610	397	1399	888	594	497	484	504	484	313	1016	1224
ENSMUSG00000000884.18	ENSMUSG00000000884	Gnb1l	guanine nucleotide binding protein (G protein), beta polypeptide 1-like [Source:MGI Symbol;Acc:MGI:1338057]	16	18317463	18385429	1	protein_coding	26	28	50	47	19	40	29	24	70	27	100	71	58	31	34	40	45	33	71	54
ENSMUSG00000000889.9	ENSMUSG00000000889	Dbh	dopamine beta hydroxylase [Source:MGI Symbol;Acc:MGI:94864]	2	27055245	27073212	1	protein_coding	0	0	0	0	0	0	0	0	0	0	0	0	1	0	0	0	0	0	0	0
ENSMUSG00000000901.18	ENSMUSG00000000901	Mmp11	matrix metallopeptidase 11 [Source:MGI Symbol;Acc:MGI:97008]	10	75759056	75772330	-1	protein_coding	11	5	22	11	17	8	12	8	14	10	48	21	26	14	13	25	6	16	19	32
ENSMUSG00000000902.14	ENSMUSG00000000902	Smarcb1	SWI/SNF related, matrix associated, actin dependent regulator of chromatin, subfamily b, member 1 [Source:MGI Symbol;Acc:MGI:1328366]	10	75732603	75757451	-1	protein_coding	355	317	556	455	242	434	424	460	513	314	1103	735	814	391	393	571	458	381	760	826
ENSMUSG00000000903.4	ENSMUSG00000000903	Vpreb3	pre-B lymphocyte gene 3 [Source:MGI Symbol;Acc:MGI:98938]	10	75778891	75785491	1	protein_coding	3	8	2	5	1	0	0	0	2	2	5	0	2	1	6	4	0	5	3	6
ENSMUSG00000000915.16	ENSMUSG00000000915	Hip1r	huntingtin interacting protein 1 related [Source:MGI Symbol;Acc:MGI:1352504]	5	124111691	124143621	1	protein_coding	698	640	1153	733	655	742	593	921	1086	660	1634	1645	1160	452	886	857	1320	665	1374	1394
ENSMUSG00000000916.16	ENSMUSG00000000916	Nsun5	NOL1/NOP2/Sun domain family, member 5 [Source:MGI Symbol;Acc:MGI:2140844]	5	135398807	135405659	1	protein_coding	151	157	232	199	151	191	118	168	191	135	516	314	271	167	215	279	172	192	325	415
ENSMUSG00000000934.10	ENSMUSG00000000934	Top1mt	DNA topoisomerase 1, mitochondrial [Source:MGI Symbol;Acc:MGI:1920210]	15	75528884	75550649	-1	protein_coding	515	461	850	707	423	512	448	580	758	401	1165	931	771	470	538	651	460	333	863	858
ENSMUSG00000000938.12	ENSMUSG00000000938	Hoxa10	homeobox A10 [Source:MGI Symbol;Acc:MGI:96171]	6	52208177	52217834	-1	protein_coding	0	0	0	0	0	0	0	0	0	0	0	0	0	0	0	0	0	0	0	0
ENSMUSG00000000942.11	ENSMUSG00000000942	Hoxa4	homeobox A4 [Source:MGI Symbol;Acc:MGI:96176]	6	52166651	52168733	-1	protein_coding	3	8	1	10	1	4	4	2	1	1	22	15	19	4	9	8	5	7	16	8
ENSMUSG00000000948.17	ENSMUSG00000000948	Gm38393	predicted gene, 38393 [Source:MGI Symbol;Acc:MGI:5613898]	7	59623897	59654812	-1	protein_coding	13	8	6	11	6	15	7	11	6	4	50	26	22	9	8	24	18	6	23	42
ENSMUSG00000000957.12	ENSMUSG00000000957	Mmp14	matrix metallopeptidase 14 (membrane-inserted) [Source:MGI Symbol;Acc:MGI:101900]	14	54669069	54682821	1	protein_coding	444	406	1073	750	487	706	512	585	919	530	2161	1722	1944	710	929	1424	1107	654	1635	1330
ENSMUSG00000000958.11	ENSMUSG00000000958	Slc7a7	solute carrier family 7 (cationic amino acid transporter, y+ system), member 7 [Source:MGI Symbol;Acc:MGI:1337120]	14	54606899	54655237	-1	protein_coding	65	56	191	98	96	76	48	55	77	39	386	181	398	90	82	127	168	92	168	235
ENSMUSG00000000959.8	ENSMUSG00000000959	Oxa1l	oxidase assembly 1-like [Source:MGI Symbol;Acc:MGI:1916339]	14	54598291	54607130	1	protein_coding	947	794	1710	1257	850	1016	822	1060	1203	825	2241	1675	1207	935	812	1034	899	678	1651	1908
ENSMUSG00000000976.14	ENSMUSG00000000976	Heatr6	HEAT repeat containing 6 [Source:MGI Symbol;Acc:MGI:1919790]	11	83644522	83674580	1	protein_coding	308	301	536	362	279	263	245	276	308	234	1293	793	648	314	372	506	454	342	803	818
ENSMUSG00000000982.6	ENSMUSG00000000982	Ccl3	chemokine (C-C motif) ligand 3 [Source:MGI Symbol;Acc:MGI:98260]	11	83538670	83540181	-1	protein_coding	1	2	2	0	1	0	2	0	3	1	27	7	67	6	5	9	9	4	8	8
ENSMUSG00000000983.14	ENSMUSG00000000983	Wfdc18	WAP four-disulfide core domain 18 [Source:MGI Symbol;Acc:MGI:107506]	11	83599841	83602174	1	protein_coding	1	0	1	0	2	0	0	3	1	0	2	3	7	2	2	0	0	2	1	0
ENSMUSG00000001014.7	ENSMUSG00000001014	Icam4	intercellular adhesion molecule 4, Landsteiner-Wiener blood group [Source:MGI Symbol;Acc:MGI:1925619]	9	20940669	20941891	1	protein_coding	6	4	13	6	7	8	2	2	9	4	6	8	5	1	6	3	2	5	6	14
ENSMUSG00000001016.13	ENSMUSG00000001016	Ilf2	interleukin enhancer binding factor 2 [Source:MGI Symbol;Acc:MGI:1915031]	3	90383433	90395686	1	protein_coding	316	298	496	358	260	374	300	299	437	309	1005	700	527	365	374	534	407	294	727	760
ENSMUSG00000001017.16	ENSMUSG00000001017	Chtop	chromatin target of PRMT1 [Source:MGI Symbol;Acc:MGI:1913761]	3	90406263	90416805	-1	protein_coding	903	749	1374	1252	858	1032	846	1029	1204	952	2979	2187	1657	935	1033	1604	1155	881	2062	2366
ENSMUSG00000001018.16	ENSMUSG00000001018	Snapin	SNAP-associated protein [Source:MGI Symbol;Acc:MGI:1333745]	3	90395333	90398340	-1	protein_coding	350	352	499	456	273	453	299	379	362	382	1346	857	579	401	409	559	447	310	840	806
ENSMUSG00000001020.9	ENSMUSG00000001020	S100a4	S100 calcium binding protein A4 [Source:MGI Symbol;Acc:MGI:1330282]	3	90511078	90513352	1	protein_coding	2	8	33	5	5	7	7	3	6	0	98	24	121	18	34	29	40	9	5	11
ENSMUSG00000001021.14	ENSMUSG00000001021	S100a3	S100 calcium binding protein A3 [Source:MGI Symbol;Acc:MGI:1338849]	3	90491966	90510009	1	protein_coding	0	0	2	0	0	0	0	0	0	0	0	0	0	0	0	0	0	0	0	0
ENSMUSG00000001023.11	ENSMUSG00000001023	S100a5	S100 calcium binding protein A5 [Source:MGI Symbol;Acc:MGI:1338915]	3	90515830	90519087	1	protein_coding	0	0	0	0	0	0	0	0	0	0	0	0	0	0	0	0	0	0	0	0
ENSMUSG00000001025.9	ENSMUSG00000001025	S100a6	S100 calcium binding protein A6 (calcyclin) [Source:MGI Symbol;Acc:MGI:1339467]	3	90520189	90531488	1	protein_coding	23	51	126	62	41	32	17	20	32	32	192	72	174	23	43	78	85	41	62	91
ENSMUSG00000001027.8	ENSMUSG00000001027	Scn4a	sodium channel, voltage-gated, type IV, alpha [Source:MGI Symbol;Acc:MGI:98250]	11	106209418	106244114	-1	protein_coding	1	4	0	0	0	0	1	1	2	0	2	3	3	0	2	3	3	2	5	2
ENSMUSG00000001029.16	ENSMUSG00000001029	Icam2	intercellular adhesion molecule 2 [Source:MGI Symbol;Acc:MGI:96394]	11	106268482	106278901	-1	protein_coding	26	50	100	71	52	34	42	46	65	50	179	94	199	52	53	78	93	41	129	134
ENSMUSG00000001034.18	ENSMUSG00000001034	Mapk7	mitogen-activated protein kinase 7 [Source:MGI Symbol;Acc:MGI:1346347]	11	61379638	61385232	-1	protein_coding	40	33	141	48	52	56	38	44	64	53	265	104	271	57	59	129	92	54	120	156
ENSMUSG00000001036.18	ENSMUSG00000001036	Epn2	epsin 2 [Source:MGI Symbol;Acc:MGI:1333766]	11	61408075	61470513	-1	protein_coding	187	148	334	222	182	207	174	184	212	147	837	362	458	185	196	334	236	189	524	581
ENSMUSG00000001039.13	ENSMUSG00000001039	B9d1	B9 protein domain 1 [Source:MGI Symbol;Acc:MGI:1351471]	11	61395970	61403757	1	protein_coding	4	3	17	2	2	1	2	1	6	1	27	11	23	5	11	10	6	0	11	2
ENSMUSG00000001052.16	ENSMUSG00000001052	Sec24b	Sec24 related gene family, member B (S. cerevisiae) [Source:MGI Symbol;Acc:MGI:2139764]	3	129776408	129855202	-1	protein_coding	569	487	885	773	513	514	502	602	670	475	1907	1196	1169	649	601	804	670	555	1396	1674
ENSMUSG00000001053.16	ENSMUSG00000001053	N4bp3	NEDD4 binding protein 3 [Source:MGI Symbol;Acc:MGI:2442218]	11	51533890	51541669	-1	protein_coding	49	46	91	59	54	59	38	34	70	22	190	148	118	69	67	124	76	62	143	164
ENSMUSG00000001054.10	ENSMUSG00000001054	Rmnd5b	required for meiotic nuclear division 5 homolog B [Source:MGI Symbol;Acc:MGI:1913339]	11	51514498	51526723	-1	protein_coding	224	141	341	253	159	304	193	278	265	184	725	575	510	218	333	394	270	206	593	443
ENSMUSG00000001056.4	ENSMUSG00000001056	Nhp2	NHP2 ribonucleoprotein [Source:MGI Symbol;Acc:MGI:1098547]	11	51510562	51514541	1	protein_coding	285	258	524	378	285	370	295	342	477	268	690	595	510	280	330	452	363	263	623	527
ENSMUSG00000001062.19	ENSMUSG00000001062	Vps9d1	VPS9 domain containing 1 [Source:MGI Symbol;Acc:MGI:1914143]	8	123969095	123981087	-1	protein_coding	326	326	609	525	384	361	376	392	516	339	1623	914	854	447	595	692	507	432	1075	1047
ENSMUSG00000001065.16	ENSMUSG00000001065	Zfp276	zinc finger protein (C2H2 type) 276 [Source:MGI Symbol;Acc:MGI:1888495]	8	123980934	123996484	1	protein_coding	539	496	790	713	444	480	493	478	565	324	2520	1426	940	683	800	929	788	638	1366	1110
ENSMUSG00000001076.8	ENSMUSG00000001076	C1ql4	complement component 1, q subcomponent-like 4 [Source:MGI Symbol;Acc:MGI:3579909]	15	98981967	98985698	-1	protein_coding	7	3	15	9	7	9	3	4	3	2	6	3	7	2	0	2	8	3	1	1
ENSMUSG00000001082.13	ENSMUSG00000001082	Mfsd10	major facilitator superfamily domain containing 10 [Source:MGI Symbol;Acc:MGI:1915544]	5	34790986	34794556	-1	protein_coding	55	65	118	86	67	57	41	54	72	45	253	133	232	96	86	109	121	92	152	143
ENSMUSG00000001089.15	ENSMUSG00000001089	Luzp1	leucine zipper protein 1 [Source:MGI Symbol;Acc:MGI:107629]	4	136197072	136282091	1	protein_coding	540	411	786	570	463	398	389	400	552	378	1808	954	1039	473	428	735	624	386	1118	1317
ENSMUSG00000001095.6	ENSMUSG00000001095	Slc13a2	solute carrier family 13 (sodium-dependent dicarboxylate transporter), member 2 [Source:MGI Symbol;Acc:MGI:1276558]	11	78287913	78313043	-1	protein_coding	87	61	108	68	108	140	98	138	135	102	19	19	4	26	4	10	11	12	50	69
ENSMUSG00000001098.16	ENSMUSG00000001098	Kctd10	potassium channel tetramerisation domain containing 10 [Source:MGI Symbol;Acc:MGI:2141207]	5	114501628	114518569	-1	protein_coding	294	283	523	355	290	374	237	284	379	287	1156	703	803	378	375	477	447	315	724	843
ENSMUSG00000001100.11	ENSMUSG00000001100	Poldip2	polymerase (DNA-directed), delta interacting protein 2 [Source:MGI Symbol;Acc:MGI:1915061]	11	78403019	78413562	1	protein_coding	2116	1943	3558	2584	1851	2028	1588	1803	2319	1813	5134	3756	2542	1840	1995	2393	1869	1496	3525	3881
ENSMUSG00000001103.8	ENSMUSG00000001103	Sebox	SEBOX homeobox [Source:MGI Symbol;Acc:MGI:108012]	11	78394273	78395907	1	protein_coding	6	9	11	3	1	13	2	6	2	7	20	26	14	7	6	12	13	3	4	26
ENSMUSG00000001105.16	ENSMUSG00000001105	Ift20	intraflagellar transport 20 [Source:MGI Symbol;Acc:MGI:1915585]	11	78427187	78432563	1	protein_coding	634	595	1044	731	558	533	450	532	753	502	1734	1220	1138	635	658	822	820	536	1210	1579
ENSMUSG00000001119.8	ENSMUSG00000001119	Col6a1	collagen, type VI, alpha 1 [Source:MGI Symbol;Acc:MGI:88459]	10	76544626	76562002	-1	protein_coding	163	252	678	327	267	250	243	209	323	163	1508	576	1252	364	368	577	434	275	575	770
ENSMUSG00000001120.16	ENSMUSG00000001120	Pcbp3	poly(rC) binding protein 3 [Source:MGI Symbol;Acc:MGI:1890470]	10	76597691	76797721	-1	protein_coding	22	22	54	34	20	21	13	27	37	28	52	31	53	21	8	33	14	10	21	66
ENSMUSG00000001123.16	ENSMUSG00000001123	Lgals9	lectin, galactose binding, soluble 9 [Source:MGI Symbol;Acc:MGI:109496]	11	78853800	78875772	-1	protein_coding	11169	9517	17826	14310	8829	13090	9885	11861	12394	9125	31891	24059	15570	11931	9868	15981	14179	9703	25668	25442
ENSMUSG00000001127.13	ENSMUSG00000001127	Araf	Araf proto-oncogene, serine/threonine kinase [Source:MGI Symbol;Acc:MGI:88065]	X	20664053	20726758	1	protein_coding	1614	1378	2673	2034	1300	1579	1383	1632	1892	1302	4854	2910	2505	1666	1718	2062	1638	1390	3248	3714
ENSMUSG00000001128.8	ENSMUSG00000001128	Cfp	complement factor properdin [Source:MGI Symbol;Acc:MGI:97545]	X	20791693	20797794	-1	protein_coding	276	300	529	237	231	197	210	233	311	432	2403	1717	2175	428	680	823	1136	493	1277	1434
ENSMUSG00000001131.12	ENSMUSG00000001131	Timp1	tissue inhibitor of metalloproteinase 1 [Source:MGI Symbol;Acc:MGI:98752]	X	20736405	20740974	1	protein_coding	3	3	50	4	8	4	6	3	4	1	71	10	197	3	20	34	42	6	15	26
ENSMUSG00000001134.10	ENSMUSG00000001134	Uxt	ubiquitously expressed prefoldin like chaperone [Source:MGI Symbol;Acc:MGI:1277988]	X	20807961	20828256	-1	protein_coding	316	266	521	386	286	286	260	320	442	307	650	588	411	267	308	332	290	234	473	587
ENSMUSG00000001138.14	ENSMUSG00000001138	Cnnm3	cyclin M3 [Source:MGI Symbol;Acc:MGI:2151055]	1	36550948	36567318	1	protein_coding	307	272	534	404	253	380	252	321	333	218	1131	802	720	390	416	501	466	356	894	1141
ENSMUSG00000001143.14	ENSMUSG00000001143	Lman2l	lectin, mannose-binding 2-like [Source:MGI Symbol;Acc:MGI:2443010]	1	36458952	36484352	-1	protein_coding	372	280	548	414	351	308	267	320	395	241	971	702	691	316	270	465	504	305	787	1115
ENSMUSG00000001150.8	ENSMUSG00000001150	Mcm3ap	minichromosome maintenance complex component 3 associated protein [Source:MGI Symbol;Acc:MGI:1930089]	10	76304761	76351691	1	protein_coding	558	457	901	629	520	521	444	569	690	497	1950	1280	1028	568	596	822	702	455	1229	1408
ENSMUSG00000001151.11	ENSMUSG00000001151	Pcnt	pericentrin (kendrin) [Source:MGI Symbol;Acc:MGI:102722]	10	76187097	76278620	-1	protein_coding	246	192	533	323	279	300	236	366	438	255	1078	599	661	283	352	430	382	298	695	820
ENSMUSG00000001155.14	ENSMUSG00000001155	Ftcd	formiminotransferase cyclodeaminase [Source:MGI Symbol;Acc:MGI:1339962]	10	76411482	76426172	1	protein_coding	10367	9280	15047	13227	7740	9561	7906	11393	13235	9448	28341	18228	10979	10885	10867	14779	9908	8182	21981	28471
ENSMUSG00000001156.10	ENSMUSG00000001156	Mxd1	MAX dimerization protein 1 [Source:MGI Symbol;Acc:MGI:96908]	6	86624024	86646143	-1	protein_coding	163	148	305	296	184	169	124	140	96	105	683	495	422	194	236	205	223	114	362	381
ENSMUSG00000001157.14	ENSMUSG00000001157	Gmcl1	germ cell-less, spermatogenesis associated 1 [Source:MGI Symbol;Acc:MGI:1345156]	6	86668750	86710365	-1	protein_coding	243	243	403	344	241	212	224	208	249	211	849	572	486	236	217	368	319	232	576	569
ENSMUSG00000001158.14	ENSMUSG00000001158	Snrnp27	small nuclear ribonucleoprotein 27 (U4/U6.U5) [Source:MGI Symbol;Acc:MGI:1913868]	6	86652133	86661504	-1	protein_coding	209	236	406	342	177	223	191	233	346	191	621	528	422	235	283	336	286	194	423	509
ENSMUSG00000001166.18	ENSMUSG00000001166	Oas1c	2'-5' oligoadenylate synthetase 1C [Source:MGI Symbol;Acc:MGI:2149633]	5	120938259	120950579	-1	protein_coding	24	38	25	18	14	13	23	17	31	11	93	43	83	13	20	29	21	16	47	26
ENSMUSG00000001168.17	ENSMUSG00000001168	Oas1h	2'-5' oligoadenylate synthetase 1H [Source:MGI Symbol;Acc:MGI:2180853]	5	120999484	121011569	1	protein_coding	0	0	0	0	0	0	0	0	0	0	0	0	0	0	0	0	0	0	0	0
ENSMUSG00000001173.16	ENSMUSG00000001173	Ocrl	OCRL, inositol polyphosphate-5-phosphatase [Source:MGI Symbol;Acc:MGI:109589]	X	47001264	47054745	1	protein_coding	208	179	285	258	118	151	143	173	219	155	773	386	376	169	193	248	225	148	336	392
ENSMUSG00000001175.17	ENSMUSG00000001175	Calm1	calmodulin 1 [Source:MGI Symbol;Acc:MGI:88251]	12	100165694	100176073	1	protein_coding	4668	4050	6278	5813	3547	4431	3411	3862	4419	3732	11784	8305	8031	3584	3602	5227	4780	3204	6955	8538
ENSMUSG00000001211.16	ENSMUSG00000001211	Agpat3	1-acylglycerol-3-phosphate O-acyltransferase 3 [Source:MGI Symbol;Acc:MGI:1336186]	10	78105012	78188323	-1	protein_coding	4631	4007	8244	5988	4098	4847	3546	4838	6226	4120	13806	10284	8526	5685	6313	7649	5090	4248	11934	12500
ENSMUSG00000001225.13	ENSMUSG00000001225	Slc26a3	solute carrier family 26, member 3 [Source:MGI Symbol;Acc:MGI:107181]	12	31440870	31523916	1	protein_coding	0	0	6	7	0	0	0	0	1	2	0	2	0	1	0	0	0	0	2	2
ENSMUSG00000001227.13	ENSMUSG00000001227	Sema6b	sema domain, transmembrane domain (TM), and cytoplasmic domain, (semaphorin) 6B [Source:MGI Symbol;Acc:MGI:1202889]	17	56430085	56447343	-1	protein_coding	43	29	93	60	42	52	29	40	52	27	234	149	186	46	65	114	100	43	155	130
ENSMUSG00000001228.15	ENSMUSG00000001228	Uhrf1	ubiquitin-like, containing PHD and RING finger domains, 1 [Source:MGI Symbol;Acc:MGI:1338889]	17	56610321	56630486	1	protein_coding	27	34	26	8	11	12	5	4	12	10	89	44	227	12	16	57	68	13	41	17
ENSMUSG00000001229.10	ENSMUSG00000001229	Dpp9	dipeptidylpeptidase 9 [Source:MGI Symbol;Acc:MGI:2443967]	17	56493807	56525905	-1	protein_coding	862	689	1697	1192	968	1227	804	1153	1240	791	3288	3100	2672	1513	1528	2099	2208	1379	3972	3685
ENSMUSG00000001240.14	ENSMUSG00000001240	Ramp2	receptor (calcitonin) activity modifying protein 2 [Source:MGI Symbol;Acc:MGI:1859650]	11	101136854	101150372	1	protein_coding	259	332	541	338	208	328	199	296	435	202	893	778	604	306	342	344	383	203	689	725
ENSMUSG00000001247.17	ENSMUSG00000001247	Lsr	lipolysis stimulated lipoprotein receptor [Source:MGI Symbol;Acc:MGI:1927471]	7	30657195	30672889	-1	protein_coding	3881	3495	6088	5123	3417	3989	3159	4297	5064	2479	10112	6729	6934	3857	3332	5069	6365	3179	6166	7833
ENSMUSG00000001248.16	ENSMUSG00000001248	Gramd1a	GRAM domain containing 1A [Source:MGI Symbol;Acc:MGI:105490]	7	30829552	30855321	-1	protein_coding	387	366	635	390	302	326	291	326	447	275	1329	692	865	337	376	605	510	344	754	892
ENSMUSG00000001249.15	ENSMUSG00000001249	Hpn	hepsin [Source:MGI Symbol;Acc:MGI:1196620]	7	30798150	30814715	-1	protein_coding	8920	7825	16284	11538	7395	9614	6758	8900	10951	6876	20788	15556	11205	7361	8913	9339	9006	6735	16139	17018
ENSMUSG00000001260.11	ENSMUSG00000001260	Gabrg1	gamma-aminobutyric acid (GABA) A receptor, subunit gamma 1 [Source:MGI Symbol;Acc:MGI:103156]	5	70908390	70999960	-1	protein_coding	0	0	0	0	0	0	0	0	0	0	0	0	0	0	0	0	0	0	0	0
ENSMUSG00000001270.10	ENSMUSG00000001270	Ckb	creatine kinase, brain [Source:MGI Symbol;Acc:MGI:88407]	12	111635795	111638772	-1	protein_coding	76	75	170	70	87	88	60	72	116	69	469	295	727	83	127	211	280	124	244	304
ENSMUSG00000001280.14	ENSMUSG00000001280	Sp1	trans-acting transcription factor 1 [Source:MGI Symbol;Acc:MGI:98372]	15	102314578	102344839	1	protein_coding	900	724	1260	1262	919	1070	769	874	978	796	3565	2216	2071	1215	946	1450	1345	935	2379	3155
ENSMUSG00000001281.11	ENSMUSG00000001281	Itgb7	integrin beta 7 [Source:MGI Symbol;Acc:MGI:96616]	15	102124430	102140379	-1	protein_coding	36	69	66	31	22	26	17	27	53	39	422	198	376	35	111	135	151	71	189	139
ENSMUSG00000001285.13	ENSMUSG00000001285	Myg1	melanocyte proliferating gene 1 [Source:MGI Symbol;Acc:MGI:1929864]	15	102240144	102246574	1	protein_coding	343	348	617	408	277	389	278	357	562	269	947	712	564	322	404	406	401	261	637	662
ENSMUSG00000001288.16	ENSMUSG00000001288	Rarg	retinoic acid receptor, gamma [Source:MGI Symbol;Acc:MGI:97858]	15	102143373	102165952	-1	protein_coding	145	152	335	194	164	151	122	138	148	109	536	252	364	147	156	147	152	153	341	375
ENSMUSG00000001289.13	ENSMUSG00000001289	Pfdn5	prefoldin 5 [Source:MGI Symbol;Acc:MGI:1928753]	15	102234551	102240308	1	protein_coding	1148	1086	2247	1547	1054	948	928	940	1587	1096	2581	2278	1815	959	1431	1308	1151	755	1774	2041
ENSMUSG00000001300.17	ENSMUSG00000001300	Efnb2	ephrin B2 [Source:MGI Symbol;Acc:MGI:105097]	8	8667434	8711242	-1	protein_coding	38	39	115	75	66	53	51	48	58	59	311	180	126	91	72	153	97	53	162	234
ENSMUSG00000001305.6	ENSMUSG00000001305	Rrp15	ribosomal RNA processing 15 homolog [Source:MGI Symbol;Acc:MGI:1914473]	1	186453175	186481555	-1	protein_coding	191	141	308	258	154	190	184	241	269	190	467	402	313	173	191	242	203	147	347	343
ENSMUSG00000001313.13	ENSMUSG00000001313	Rnd2	Rho family GTPase 2 [Source:MGI Symbol;Acc:MGI:1338755]	11	101355825	101362679	1	protein_coding	332	253	526	457	217	214	199	208	368	148	686	516	331	314	183	479	206	113	406	280
ENSMUSG00000001323.18	ENSMUSG00000001323	Srr	serine racemase [Source:MGI Symbol;Acc:MGI:1351636]	11	74797185	74816774	-1	protein_coding	2874	2302	3919	3489	2466	2695	2112	2666	3114	2439	7025	5107	3159	2474	2308	3582	2355	1877	5733	5959
ENSMUSG00000001333.10	ENSMUSG00000001333	Sync	syncoilin [Source:MGI Symbol;Acc:MGI:1916078]	4	129181410	129202352	1	protein_coding	4	3	1	2	0	0	0	3	1	0	5	0	3	0	0	0	1	2	2	2
ENSMUSG00000001334.10	ENSMUSG00000001334	Fndc5	fibronectin type III domain containing 5 [Source:MGI Symbol;Acc:MGI:1917614]	4	129030792	129038386	1	protein_coding	19	10	46	13	16	15	8	5	9	6	27	9	27	3	11	13	11	2	3	22
ENSMUSG00000001348.16	ENSMUSG00000001348	Acp5	acid phosphatase 5, tartrate resistant [Source:MGI Symbol;Acc:MGI:87883]	9	22038023	22047007	-1	protein_coding	2446	2113	4123	3001	2375	2393	1737	2259	2912	1993	6996	5023	4884	2132	2835	3164	2803	2182	5113	5769
ENSMUSG00000001349.6	ENSMUSG00000001349	Cnn1	calponin 1 [Source:MGI Symbol;Acc:MGI:104979]	9	22010512	22020926	1	protein_coding	14	6	12	3	0	1	2	4	4	21	9	8	2	0	1	3	1	3	2	4
ENSMUSG00000001366.15	ENSMUSG00000001366	Fbxo9	f-box protein 9 [Source:MGI Symbol;Acc:MGI:1918788]	9	77988781	78016347	-1	protein_coding	1093	877	1793	1334	942	1046	811	999	1334	1104	3124	2257	1471	975	1162	1437	961	887	2044	2486
ENSMUSG00000001376.18	ENSMUSG00000001376	Vps50	VPS50 EARP/GARPII complex subunit [Source:MGI Symbol;Acc:MGI:1920538]	6	3498382	3603531	1	protein_coding	249	220	335	300	216	247	229	245	261	227	881	520	527	242	272	404	289	241	545	613
ENSMUSG00000001380.8	ENSMUSG00000001380	Hars	histidyl-tRNA synthetase [Source:MGI Symbol;Acc:MGI:108087]	18	36899581	36916258	-1	protein_coding	731	650	1333	971	641	817	643	856	1125	714	2005	1611	1271	729	871	1040	888	619	1426	1656
ENSMUSG00000001383.10	ENSMUSG00000001383	Zmat2	zinc finger, matrin type 2 [Source:MGI Symbol;Acc:MGI:1913742]	18	36926929	36932719	1	protein_coding	733	653	1107	981	603	702	639	835	1153	714	1946	1498	1193	729	776	996	834	537	1409	1459
ENSMUSG00000001403.14	ENSMUSG00000001403	Ube2c	ubiquitin-conjugating enzyme E2C [Source:MGI Symbol;Acc:MGI:1915862]	2	164611818	164620742	1	protein_coding	6	9	8	0	6	2	1	4	8	2	39	21	91	7	11	29	39	10	21	18
ENSMUSG00000001415.11	ENSMUSG00000001415	Smg5	Smg-5 homolog, nonsense mediated mRNA decay factor (C. elegans) [Source:MGI Symbol;Acc:MGI:2447364]	3	88243567	88269645	1	protein_coding	878	808	1374	947	825	799	734	829	1012	737	2216	1335	1602	659	827	1200	859	661	1610	1668
ENSMUSG00000001416.14	ENSMUSG00000001416	Cct3	chaperonin containing Tcp1, subunit 3 (gamma) [Source:MGI Symbol;Acc:MGI:104708]	3	88204423	88229074	1	protein_coding	2044	1896	3021	2824	1728	2065	1766	2045	2419	1699	5701	3979	3875	2022	2212	2819	2698	1728	3788	5015
ENSMUSG00000001418.14	ENSMUSG00000001418	Glmp	glycosylated lysosomal membrane protein [Source:MGI Symbol;Acc:MGI:1913318]	3	88232330	88238620	1	protein_coding	1260	1098	2238	1557	1108	1264	941	1227	1409	1017	3724	2850	2657	1246	1357	1746	1664	1054	2730	3004
ENSMUSG00000001419.18	ENSMUSG00000001419	Mef2d	myocyte enhancer factor 2D [Source:MGI Symbol;Acc:MGI:99533]	3	88049679	88079393	1	protein_coding	884	840	1333	1029	913	994	1001	1205	1471	890	2268	1393	1445	695	878	1375	1042	846	1851	2839
ENSMUSG00000001420.14	ENSMUSG00000001420	Tmem79	transmembrane protein 79 [Source:MGI Symbol;Acc:MGI:1919163]	3	88235962	88243455	-1	protein_coding	53	49	88	75	53	65	43	53	67	37	140	81	70	57	43	59	46	31	82	107
ENSMUSG00000001424.15	ENSMUSG00000001424	Snd1	staphylococcal nuclease and tudor domain containing 1 [Source:MGI Symbol;Acc:MGI:1929266]	6	28475138	28935161	1	protein_coding	3363	2798	5207	3705	3063	3942	2697	3803	5063	2919	10545	7025	6203	3347	3216	4220	4535	3233	6446	10103
ENSMUSG00000001435.16	ENSMUSG00000001435	Col18a1	collagen, type XVIII, alpha 1 [Source:MGI Symbol;Acc:MGI:88451]	10	76888012	77002382	-1	protein_coding	24423	21613	46116	32614	23826	29503	21289	31489	41255	23439	78170	62239	35419	29183	32779	34746	33627	25739	61229	82897
ENSMUSG00000001436.16	ENSMUSG00000001436	Slc19a1	solute carrier family 19 (folate transporter), member 1 [Source:MGI Symbol;Acc:MGI:103182]	10	76868075	76896836	1	protein_coding	158	139	309	208	131	131	130	151	187	149	462	367	269	178	232	193	119	101	370	284
ENSMUSG00000001440.6	ENSMUSG00000001440	Kpnb1	karyopherin (importin) beta 1 [Source:MGI Symbol;Acc:MGI:107532]	11	97050540	97078707	-1	protein_coding	2816	2377	3725	3740	2420	3220	2580	3076	3606	2444	8674	6393	6202	3262	2695	4966	3942	2573	6363	7423
ENSMUSG00000001441.14	ENSMUSG00000001441	Npepps	aminopeptidase puromycin sensitive [Source:MGI Symbol;Acc:MGI:1101358]	11	97096668	97171464	-1	protein_coding	797	673	1157	977	770	666	615	693	881	685	2317	1568	1434	669	792	1089	875	653	1675	2046
ENSMUSG00000001444.3	ENSMUSG00000001444	Tbx21	T-box 21 [Source:MGI Symbol;Acc:MGI:1888984]	11	96988897	97006157	-1	protein_coding	2	15	2	4	0	4	1	3	7	1	49	17	41	3	8	12	12	3	8	13
ENSMUSG00000001445.11	ENSMUSG00000001445	Mrpl10	mitochondrial ribosomal protein L10 [Source:MGI Symbol;Acc:MGI:1333801]	11	96932386	96940039	1	protein_coding	1000	932	1606	1252	827	1118	787	1083	1241	798	2368	1825	1475	953	1107	1282	1009	776	1834	1909
ENSMUSG00000001467.6	ENSMUSG00000001467	Cyp51	cytochrome P450, family 51 [Source:MGI Symbol;Acc:MGI:106040]	5	4131145	4154746	-1	protein_coding	4151	3530	6917	5267	3495	6513	5405	6177	7607	4549	2143	1158	763	1280	218	1703	1267	639	1166	1665
ENSMUSG00000001472.18	ENSMUSG00000001472	Tcf25	transcription factor 25 (basic helix-loop-helix) [Source:MGI Symbol;Acc:MGI:1914105]	8	124100492	124130574	1	protein_coding	3824	3384	6288	4730	3387	3883	3262	4071	5260	3699	12678	7871	7123	3925	4392	5603	4551	3674	8548	10505
ENSMUSG00000001473.8	ENSMUSG00000001473	Tubb6	tubulin, beta 6 class V [Source:MGI Symbol;Acc:MGI:1915201]	18	67523787	67535819	1	protein_coding	60	83	165	113	86	97	64	90	95	45	403	133	606	138	129	220	209	98	208	197
ENSMUSG00000001482.16	ENSMUSG00000001482	Def8	differentially expressed in FDCP 8 [Source:MGI Symbol;Acc:MGI:1346331]	8	124150266	124190009	1	protein_coding	1104	864	1444	1286	754	1139	849	1096	1107	774	2869	2141	1843	1044	1200	1524	1209	832	2045	2127
ENSMUSG00000001493.10	ENSMUSG00000001493	Meox1	mesenchyme homeobox 1 [Source:MGI Symbol;Acc:MGI:103220]	11	101768336	101785200	-1	protein_coding	2	10	1	6	3	3	1	2	4	1	25	7	9	7	9	18	18	9	12	7
ENSMUSG00000001494.7	ENSMUSG00000001494	Sost	sclerostin [Source:MGI Symbol;Acc:MGI:1921749]	11	101853284	101857841	-1	protein_coding	0	3	0	2	0	1	0	2	0	0	0	2	0	0	0	0	0	0	0	1
ENSMUSG00000001496.16	ENSMUSG00000001496	Nkx2-1	NK2 homeobox 1 [Source:MGI Symbol;Acc:MGI:108067]	12	56578743	56583693	-1	protein_coding	0	0	0	0	0	0	0	0	0	0	0	0	0	0	0	0	0	0	0	0
ENSMUSG00000001497.19	ENSMUSG00000001497	Pax9	paired box 9 [Source:MGI Symbol;Acc:MGI:97493]	12	56738552	56759607	1	protein_coding	0	0	0	0	0	0	0	0	0	0	0	0	0	0	0	0	0	0	0	0
ENSMUSG00000001504.11	ENSMUSG00000001504	Irx2	Iroquois homeobox 2 [Source:MGI Symbol;Acc:MGI:1197526]	13	72776939	72782317	1	protein_coding	0	0	0	0	0	0	0	0	0	0	0	0	0	0	0	0	0	0	0	0
ENSMUSG00000001506.11	ENSMUSG00000001506	Col1a1	collagen, type I, alpha 1 [Source:MGI Symbol;Acc:MGI:88467]	11	94827050	94843868	1	protein_coding	186	260	561	232	239	247	95	156	183	101	2849	496	4757	367	522	942	867	360	502	872
ENSMUSG00000001507.17	ENSMUSG00000001507	Itga3	integrin alpha 3 [Source:MGI Symbol;Acc:MGI:96602]	11	94935300	94967627	-1	protein_coding	163	163	373	258	217	210	163	203	296	105	731	440	368	221	144	277	239	168	421	485
ENSMUSG00000001508.16	ENSMUSG00000001508	Sgca	sarcoglycan, alpha (dystrophin-associated glycoprotein) [Source:MGI Symbol;Acc:MGI:894698]	11	94853617	94867153	-1	protein_coding	1	0	0	0	0	0	0	0	0	0	0	0	1	0	1	0	0	0	0	0
ENSMUSG00000001510.9	ENSMUSG00000001510	Dlx3	distal-less homeobox 3 [Source:MGI Symbol;Acc:MGI:94903]	11	95010945	95016122	1	protein_coding	0	0	0	0	0	0	0	0	0	0	0	0	0	0	0	0	0	0	0	0
ENSMUSG00000001517.15	ENSMUSG00000001517	Foxm1	forkhead box M1 [Source:MGI Symbol;Acc:MGI:1347487]	6	128339930	128353109	1	protein_coding	10	15	23	6	17	7	9	8	18	8	82	20	158	17	6	48	64	22	38	18
ENSMUSG00000001518.13	ENSMUSG00000001518	Itfg2	integrin alpha FG-GAP repeat containing 2 [Source:MGI Symbol;Acc:MGI:1915450]	6	128386407	128401894	-1	protein_coding	179	133	316	248	149	206	151	222	223	181	509	347	376	212	234	303	205	162	415	465
ENSMUSG00000001520.13	ENSMUSG00000001520	Nrip2	nuclear receptor interacting protein 2 [Source:MGI Symbol;Acc:MGI:1891884]	6	128376259	128393390	1	protein_coding	0	5	3	3	1	4	2	3	2	0	11	2	9	3	4	2	0	0	1	1
ENSMUSG00000001521.13	ENSMUSG00000001521	Tulp3	tubby-like protein 3 [Source:MGI Symbol;Acc:MGI:1329045]	6	128298124	128332814	-1	protein_coding	24	22	58	43	35	34	26	25	24	25	177	64	90	38	44	57	52	42	76	104
ENSMUSG00000001524.15	ENSMUSG00000001524	Gtf2h4	general transcription factor II H, polypeptide 4 [Source:MGI Symbol;Acc:MGI:1338799]	17	35978622	35984631	-1	protein_coding	205	188	355	350	185	299	207	262	310	218	635	477	363	241	249	283	244	184	442	467
ENSMUSG00000001525.11	ENSMUSG00000001525	Tubb5	tubulin, beta 5 class I [Source:MGI Symbol;Acc:MGI:107812]	17	36144813	36149198	-1	protein_coding	1288	1224	2728	1631	1433	1720	1192	1385	1825	967	4243	2464	4778	1191	1256	2023	2338	1364	2852	3264
ENSMUSG00000001542.8	ENSMUSG00000001542	Ell2	elongation factor for RNA polymerase II 2 [Source:MGI Symbol;Acc:MGI:2183438]	13	75854876	75920483	1	protein_coding	1957	1580	2470	2677	1869	1272	1416	2060	2861	3003	6774	4974	2762	2362	2360	2586	2404	1712	4487	7391
ENSMUSG00000001552.15	ENSMUSG00000001552	Jup	junction plakoglobin [Source:MGI Symbol;Acc:MGI:96650]	11	100259784	100288589	-1	protein_coding	1008	839	1935	1255	901	1004	817	963	1056	731	3136	2051	1934	857	1223	1325	1171	850	2166	2595
ENSMUSG00000001555.11	ENSMUSG00000001555	Fkbp10	FK506 binding protein 10 [Source:MGI Symbol;Acc:MGI:104769]	11	100306523	100315650	1	protein_coding	17	20	93	38	29	25	30	36	33	21	130	57	127	33	34	77	45	28	60	84
ENSMUSG00000001558.6	ENSMUSG00000001558	Klhl10	kelch-like 10 [Source:MGI Symbol;Acc:MGI:2181067]	11	100332743	100347848	1	protein_coding	1	1	3	2	1	1	1	1	0	0	2	0	1	0	0	2	1	1	2	1
ENSMUSG00000001566.10	ENSMUSG00000001566	Mnx1	motor neuron and pancreas homeobox 1 [Source:MGI Symbol;Acc:MGI:109160]	5	29678032	29683468	-1	protein_coding	0	0	0	0	0	0	0	0	0	0	0	0	0	0	0	0	0	0	0	0
ENSMUSG00000001569.11	ENSMUSG00000001569	Nom1	nucleolar protein with MIF4G domain 1 [Source:MGI Symbol;Acc:MGI:1861749]	5	29639662	29662841	1	protein_coding	473	420	741	648	446	547	427	543	615	473	1239	915	752	474	545	645	467	408	1021	973
ENSMUSG00000001576.16	ENSMUSG00000001576	Ergic1	endoplasmic reticulum-golgi intermediate compartment (ERGIC) 1 [Source:MGI Symbol;Acc:MGI:1914708]	17	26780463	26875908	1	protein_coding	1817	1507	2794	2418	1629	2073	1653	1994	2222	1521	5766	4067	3003	2192	2023	3088	2282	1746	4503	4919
ENSMUSG00000001583.14	ENSMUSG00000001583	Tnk1	tyrosine kinase, non-receptor, 1 [Source:MGI Symbol;Acc:MGI:1930958]	11	69741831	69749556	-1	protein_coding	1	6	3	1	1	3	2	2	0	0	12	1	1	1	2	2	3	2	6	7
ENSMUSG00000001588.13	ENSMUSG00000001588	Acap1	ArfGAP with coiled-coil, ankyrin repeat and PH domains 1 [Source:MGI Symbol;Acc:MGI:2388270]	11	69772393	69786365	-1	protein_coding	49	91	85	65	39	63	72	63	82	60	342	167	172	69	119	126	109	85	160	224
ENSMUSG00000001604.15	ENSMUSG00000001604	Tcea3	transcription elongation factor A (SII), 3 [Source:MGI Symbol;Acc:MGI:1196908]	4	135975040	136002209	1	protein_coding	1846	1554	2785	2118	1454	1654	1349	1679	2586	1470	4169	3134	2503	1651	1450	2225	1897	1141	3551	4475
ENSMUSG00000001622.16	ENSMUSG00000001622	Csn3	casein kappa [Source:MGI Symbol;Acc:MGI:107461]	5	88073438	88080524	1	protein_coding	0	0	0	0	0	0	0	0	0	0	0	0	1	0	0	0	0	0	0	0
ENSMUSG00000001627.13	ENSMUSG00000001627	Ifrd1	interferon-related developmental regulator 1 [Source:MGI Symbol;Acc:MGI:1316717]	12	40251566	40298503	-1	protein_coding	238	225	470	516	387	319	651	860	1032	628	877	612	783	383	441	528	332	423	1068	1632
ENSMUSG00000001630.14	ENSMUSG00000001630	Stk38l	serine/threonine kinase 38 like [Source:MGI Symbol;Acc:MGI:1922250]	6	146626493	146680310	1	protein_coding	662	647	972	832	668	778	672	662	882	604	1390	851	813	462	364	752	546	292	906	790
ENSMUSG00000001632.17	ENSMUSG00000001632	Brpf1	bromodomain and PHD finger containing, 1 [Source:MGI Symbol;Acc:MGI:1926033]	6	113284098	113301821	1	protein_coding	349	311	597	371	288	348	256	304	270	219	1035	657	796	351	423	557	452	330	724	779
ENSMUSG00000001642.19	ENSMUSG00000001642	Akr1b3	aldo-keto reductase family 1, member B3 (aldose reductase) [Source:MGI Symbol;Acc:MGI:1353494]	6	34279369	34294413	-1	protein_coding	187	165	301	163	121	153	126	152	214	120	1023	598	771	242	285	387	458	248	468	529
ENSMUSG00000001655.7	ENSMUSG00000001655	Hoxc13	homeobox C13 [Source:MGI Symbol;Acc:MGI:99560]	15	102829538	102837249	1	protein_coding	0	0	0	0	0	0	0	0	0	0	0	0	0	0	0	0	0	0	0	0
ENSMUSG00000001656.4	ENSMUSG00000001656	Hoxc11	homeobox C11 [Source:MGI Symbol;Acc:MGI:96193]	15	102862862	102866143	1	protein_coding	0	0	0	0	0	0	0	0	0	0	0	0	0	0	0	0	0	0	0	0
ENSMUSG00000001657.8	ENSMUSG00000001657	Hoxc8	homeobox C8 [Source:MGI Symbol;Acc:MGI:96198]	15	102899039	102902543	1	protein_coding	0	0	0	0	0	0	0	0	0	0	0	0	0	0	0	0	0	0	0	0
ENSMUSG00000001661.6	ENSMUSG00000001661	Hoxc6	homeobox C6 [Source:MGI Symbol;Acc:MGI:96197]	15	102906689	102920313	1	protein_coding	0	1	2	6	3	0	0	0	4	2	3	1	0	1	0	4	4	1	0	7
ENSMUSG00000001663.11	ENSMUSG00000001663	Gstt1	glutathione S-transferase, theta 1 [Source:MGI Symbol;Acc:MGI:107379]	10	75619647	75634418	-1	protein_coding	5723	5134	9765	7899	4082	4764	4062	4828	6082	4121	11913	9826	4396	5669	5340	7065	2977	3257	10131	8797
ENSMUSG00000001665.12	ENSMUSG00000001665	Gstt3	glutathione S-transferase, theta 3 [Source:MGI Symbol;Acc:MGI:2143526]	10	75609949	75617248	-1	protein_coding	2827	2274	2987	5021	1433	1727	1890	2070	2741	2141	2958	3393	746	2344	1977	2592	632	628	3833	2180
ENSMUSG00000001666.9	ENSMUSG00000001666	Ddt	D-dopachrome tautomerase [Source:MGI Symbol;Acc:MGI:1298381]	10	75607064	75609248	-1	protein_coding	6910	5953	11438	9145	5404	6267	5111	6466	7756	5799	11475	10052	5311	5157	5345	6783	4442	3488	10146	10968
ENSMUSG00000001670.14	ENSMUSG00000001670	Tat	tyrosine aminotransferase [Source:MGI Symbol;Acc:MGI:98487]	8	110717069	110726435	1	protein_coding	53916	44178	69999	87184	47002	45962	54689	65181	86587	63536	180616	207088	49013	80193	87223	67027	92266	49000	147207	243548
ENSMUSG00000001672.15	ENSMUSG00000001672	Marveld3	MARVEL (membrane-associating) domain containing 3 [Source:MGI Symbol;Acc:MGI:1920858]	8	110674546	110688835	-1	protein_coding	30	21	36	34	26	18	5	9	26	16	25	19	28	10	9	6	13	1	5	38
ENSMUSG00000001674.12	ENSMUSG00000001674	Ddx18	DEAD box helicase 18 [Source:MGI Symbol;Acc:MGI:1914192]	1	121481564	121495718	-1	protein_coding	405	345	570	542	272	365	358	442	453	301	1131	834	646	432	377	471	420	289	799	746
ENSMUSG00000001687.16	ENSMUSG00000001687	Ubl3	ubiquitin-like 3 [Source:MGI Symbol;Acc:MGI:1344373]	5	148441445	148489599	-1	protein_coding	1100	915	1909	1434	1111	929	854	1042	1464	1136	3276	2427	2152	1039	1265	1450	1180	921	2390	2735
ENSMUSG00000001700.11	ENSMUSG00000001700	Gramd3	GRAM domain containing 3 [Source:MGI Symbol;Acc:MGI:1914815]	18	56533409	56636864	1	protein_coding	1073	1025	1889	1483	1169	1250	1091	1243	1705	1168	2169	1860	1110	842	633	1084	965	649	1991	2463
ENSMUSG00000001707.9	ENSMUSG00000001707	Eef1e1	eukaryotic translation elongation factor 1 epsilon 1 [Source:MGI Symbol;Acc:MGI:1913393]	13	38828183	38843034	-1	protein_coding	153	127	176	165	83	101	112	128	108	116	343	270	187	120	150	187	137	91	204	235
ENSMUSG00000001729.15	ENSMUSG00000001729	Akt1	thymoma viral proto-oncogene 1 [Source:MGI Symbol;Acc:MGI:87986]	12	112620255	112641318	-1	protein_coding	1052	869	2078	1208	973	1026	809	1066	1289	896	3346	2347	2557	888	1125	1358	1622	933	2224	2349
ENSMUSG00000001739.15	ENSMUSG00000001739	Cldn15	claudin 15 [Source:MGI Symbol;Acc:MGI:1913103]	5	136995470	137004712	1	protein_coding	6	13	84	33	7	5	8	6	7	5	5	14	5	7	7	13	3	12	27	19
ENSMUSG00000001741.13	ENSMUSG00000001741	Il16	interleukin 16 [Source:MGI Symbol;Acc:MGI:1270855]	7	83292033	83394934	-1	protein_coding	72	101	124	97	67	45	46	55	66	39	485	220	379	83	123	165	170	91	224	251
ENSMUSG00000001750.17	ENSMUSG00000001750	Tcirg1	T cell, immune regulator 1, ATPase, H+ transporting, lysosomal V0 protein A3 [Source:MGI Symbol;Acc:MGI:1350931]	19	3946050	3957133	-1	protein_coding	848	733	1359	979	728	838	660	881	1203	633	2866	1397	3015	529	944	1227	1538	685	1804	1812
ENSMUSG00000001751.10	ENSMUSG00000001751	Naglu	alpha-N-acetylglucosaminidase (Sanfilippo disease IIIB) [Source:MGI Symbol;Acc:MGI:1351641]	11	100960838	100968498	1	protein_coding	601	555	1095	855	480	718	503	711	805	510	1992	1332	1205	626	704	835	847	586	1300	1461
ENSMUSG00000001755.13	ENSMUSG00000001755	Coasy	Coenzyme A synthase [Source:MGI Symbol;Acc:MGI:1918993]	11	100973391	100977445	1	protein_coding	3017	2609	5757	4644	2636	3352	2436	3228	4345	2732	8678	6170	4139	3367	3112	4502	2943	2581	6835	5843
ENSMUSG00000001761.8	ENSMUSG00000001761	Smo	smoothened, frizzled class receptor [Source:MGI Symbol;Acc:MGI:108075]	6	29735502	29761364	1	protein_coding	162	137	354	233	133	245	105	216	174	107	608	304	313	203	133	210	241	168	300	294
ENSMUSG00000001763.15	ENSMUSG00000001763	Tspan33	tetraspanin 33 [Source:MGI Symbol;Acc:MGI:1919012]	6	29694221	29718558	1	protein_coding	220	239	284	198	219	252	161	272	282	217	399	295	207	151	144	146	202	191	337	602
ENSMUSG00000001767.6	ENSMUSG00000001767	Crnkl1	crooked neck pre-mRNA splicing factor 1 [Source:MGI Symbol;Acc:MGI:1914127]	2	145759399	145776934	-1	protein_coding	314	291	471	408	233	292	310	385	366	258	963	589	557	332	343	433	377	249	590	549
ENSMUSG00000001768.17	ENSMUSG00000001768	Rin2	Ras and Rab interactor 2 [Source:MGI Symbol;Acc:MGI:1921280]	2	145517135	145729536	1	protein_coding	427	333	619	372	287	455	306	442	580	340	1305	670	906	286	315	585	608	379	890	1338
ENSMUSG00000001773.15	ENSMUSG00000001773	Folh1	folate hydrolase 1 [Source:MGI Symbol;Acc:MGI:1858193]	7	86368185	86425151	-1	protein_coding	0	1	0	0	0	0	0	0	0	0	2	3	2	1	0	1	2	0	0	1
ENSMUSG00000001774.9	ENSMUSG00000001774	Chordc1	cysteine and histidine-rich domain (CHORD)-containing, zinc-binding protein 1 [Source:MGI Symbol;Acc:MGI:1914167]	9	18203421	18228738	1	protein_coding	803	754	853	1028	658	500	617	488	599	549	2265	1676	1649	795	735	1350	1075	611	1511	1901
ENSMUSG00000001783.4	ENSMUSG00000001783	Rtcb	RNA 2',3'-cyclic phosphate and 5'-OH ligase [Source:MGI Symbol;Acc:MGI:106379]	10	85774501	85793687	-1	protein_coding	1581	1312	2363	2121	1143	1554	1298	1613	2195	1414	4415	2958	2557	1378	1695	1859	1667	1104	2861	3139
ENSMUSG00000001785.14	ENSMUSG00000001785	Pwp1	PWP1 homolog, endonuclein [Source:MGI Symbol;Acc:MGI:1914735]	10	85665358	85724960	1	protein_coding	319	257	489	417	252	330	291	378	357	286	901	620	617	337	343	505	328	252	692	621
ENSMUSG00000001786.15	ENSMUSG00000001786	Fbxo7	F-box protein 7 [Source:MGI Symbol;Acc:MGI:1917004]	10	85857836	85887737	1	protein_coding	402	362	686	540	330	402	346	443	527	382	1235	816	656	386	486	504	435	340	783	988
ENSMUSG00000001794.14	ENSMUSG00000001794	Capns1	calpain, small subunit 1 [Source:MGI Symbol;Acc:MGI:88266]	7	29886361	29898236	-1	protein_coding	2769	2411	4698	3268	2105	2379	1845	2243	2815	1999	7260	5048	5592	2347	2838	3689	2800	2011	5121	5440
ENSMUSG00000001802.17	ENSMUSG00000001802	Lrp3	low density lipoprotein receptor-related protein 3 [Source:MGI Symbol;Acc:MGI:3584516]	7	34899452	34914923	-1	protein_coding	331	295	740	390	448	418	279	332	488	301	1009	717	712	372	476	498	479	415	988	1076
ENSMUSG00000001804.10	ENSMUSG00000001804	Dsg4	desmoglein 4 [Source:MGI Symbol;Acc:MGI:2661061]	18	20569232	20604878	1	protein_coding	0	0	0	0	0	0	0	0	0	0	0	0	0	0	0	0	0	0	0	0
ENSMUSG00000001815.16	ENSMUSG00000001815	Evx2	even-skipped homeobox 2 [Source:MGI Symbol;Acc:MGI:95462]	2	74483335	74489901	-1	protein_coding	0	0	0	0	0	0	0	0	0	0	0	0	0	0	0	0	0	0	0	0
ENSMUSG00000001819.5	ENSMUSG00000001819	Hoxd13	homeobox D13 [Source:MGI Symbol;Acc:MGI:96205]	2	74498654	74501943	1	protein_coding	0	0	0	0	0	0	0	0	0	0	0	0	0	0	0	0	0	0	0	0
ENSMUSG00000001823.6	ENSMUSG00000001823	Hoxd12	homeobox D12 [Source:MGI Symbol;Acc:MGI:96204]	2	74505357	74508049	1	protein_coding	0	0	0	0	0	0	0	0	0	0	0	0	0	0	0	0	0	0	0	0
ENSMUSG00000001827.13	ENSMUSG00000001827	Folr1	folate receptor 1 (adult) [Source:MGI Symbol;Acc:MGI:95568]	7	101507538	101519995	-1	protein_coding	2	1	3	2	2	0	0	0	2	2	5	4	8	0	3	0	2	0	2	3
ENSMUSG00000001829.18	ENSMUSG00000001829	Clpb	ClpB caseinolytic peptidase B [Source:MGI Symbol;Acc:MGI:1100517]	7	101312840	101444713	1	protein_coding	1101	917	1797	1284	816	1063	810	1143	1494	903	2567	2007	1584	947	1076	1211	826	796	1774	2113
ENSMUSG00000001833.18	ENSMUSG00000001833	Septin7	septin 7 [Source:MGI Symbol;Acc:MGI:1335094]	9	25163735	25219867	1	protein_coding	812	710	1006	1156	706	740	752	756	730	811	3102	2126	1849	1002	895	1488	1147	779	2044	2219
ENSMUSG00000001844.11	ENSMUSG00000001844	Zdhhc4	zinc finger, DHHC domain containing 4 [Source:MGI Symbol;Acc:MGI:1920131]	5	143302244	143315011	-1	protein_coding	363	314	623	408	316	405	303	386	431	341	1067	775	497	324	425	499	309	266	690	716
ENSMUSG00000001847.15	ENSMUSG00000001847	Rac1	Rac family small GTPase 1 [Source:MGI Symbol;Acc:MGI:97845]	5	143489389	143513791	-1	protein_coding	2870	2462	4227	3944	2405	3011	2526	2921	3318	2700	8484	6040	5158	2683	2955	4242	3355	2341	5956	6621
ENSMUSG00000001855.16	ENSMUSG00000001855	Nup214	nucleoporin 214 [Source:MGI Symbol;Acc:MGI:1095411]	2	31864448	31943987	1	protein_coding	369	290	588	475	355	371	305	369	502	367	1303	797	850	410	511	553	468	331	959	981
ENSMUSG00000001864.14	ENSMUSG00000001864	Aif1l	allograft inflammatory factor 1-like [Source:MGI Symbol;Acc:MGI:1919598]	2	31840151	31863454	1	protein_coding	3	5	17	2	4	4	7	1	3	5	18	9	8	2	4	3	4	4	12	11
ENSMUSG00000001865.3	ENSMUSG00000001865	Cpa3	carboxypeptidase A3, mast cell [Source:MGI Symbol;Acc:MGI:88479]	3	20269784	20296345	-1	protein_coding	1	6	0	1	0	0	0	2	0	0	3	3	0	3	0	0	1	0	0	8
ENSMUSG00000001870.17	ENSMUSG00000001870	Ltbp1	latent transforming growth factor beta binding protein 1 [Source:MGI Symbol;Acc:MGI:109151]	17	75312563	75699507	1	protein_coding	65	60	191	85	80	76	70	62	112	54	418	147	241	110	116	154	118	100	197	299
ENSMUSG00000001891.17	ENSMUSG00000001891	Ugp2	UDP-glucose pyrophosphorylase 2 [Source:MGI Symbol;Acc:MGI:2183447]	11	21271138	21321201	-1	protein_coding	7585	6869	10419	11402	7788	5251	7417	5611	8604	8004	34871	25189	13535	11381	12188	15837	7152	8483	19441	26988
ENSMUSG00000001901.16	ENSMUSG00000001901	Kcnh6	potassium voltage-gated channel, subfamily H (eag-related), member 6 [Source:MGI Symbol;Acc:MGI:2684139]	11	105898950	105925375	1	protein_coding	0	0	0	0	0	0	0	0	0	0	0	0	0	0	0	0	0	0	0	0
ENSMUSG00000001909.17	ENSMUSG00000001909	Trmt1	tRNA methyltransferase 1 [Source:MGI Symbol;Acc:MGI:1289155]	8	85412936	85426437	1	protein_coding	568	501	986	715	547	592	462	621	778	469	1429	1078	1025	560	589	755	625	557	1181	1185
ENSMUSG00000001910.6	ENSMUSG00000001910	Nacc1	nucleus accumbens associated 1, BEN and BTB (POZ) domain containing [Source:MGI Symbol;Acc:MGI:1914080]	8	85397108	85414531	-1	protein_coding	754	587	1353	868	689	876	588	848	1034	687	2248	1527	1742	772	895	1093	1006	728	1713	1933
ENSMUSG00000001911.17	ENSMUSG00000001911	Nfix	nuclear factor I/X [Source:MGI Symbol;Acc:MGI:97311]	8	85426505	85526973	-1	protein_coding	2371	1879	3635	2565	2238	2398	1635	2482	3898	2412	6326	4043	2783	1604	2155	2083	2092	1834	4896	5502
ENSMUSG00000001918.18	ENSMUSG00000001918	Slc1a5	solute carrier family 1 (neutral amino acid transporter), member 5 [Source:MGI Symbol;Acc:MGI:105305]	7	16515265	16532199	1	protein_coding	64	135	91	77	71	74	61	57	63	42	269	80	230	51	55	99	98	38	90	132
ENSMUSG00000001924.16	ENSMUSG00000001924	Uba1	ubiquitin-like modifier activating enzyme 1 [Source:MGI Symbol;Acc:MGI:98890]	X	20524565	20549418	1	protein_coding	4435	3627	6965	5416	3929	4557	3465	4637	5815	4091	14059	9634	7829	4501	4587	5716	5336	3720	9386	11297
ENSMUSG00000001930.18	ENSMUSG00000001930	Vwf	Von Willebrand factor [Source:MGI Symbol;Acc:MGI:98941]	6	125523737	125663642	1	protein_coding	222	192	323	317	148	193	116	136	222	233	983	434	372	192	166	257	217	155	484	531
ENSMUSG00000001942.9	ENSMUSG00000001942	Siae	sialic acid acetylesterase [Source:MGI Symbol;Acc:MGI:104803]	9	37466994	37560951	1	protein_coding	1378	1048	1836	1725	984	1009	843	965	1243	1044	4310	3090	2376	1251	1330	1672	1377	1038	3160	2789
ENSMUSG00000001943.9	ENSMUSG00000001943	Vsig2	V-set and immunoglobulin domain containing 2 [Source:MGI Symbol;Acc:MGI:1928009]	9	37450551	37455501	1	protein_coding	9	16	13	4	8	9	14	6	14	11	89	59	37	12	21	58	26	17	39	63
ENSMUSG00000001946.15	ENSMUSG00000001946	Esam	endothelial cell-specific adhesion molecule [Source:MGI Symbol;Acc:MGI:1916774]	9	37439374	37449615	1	protein_coding	163	195	420	264	172	187	163	180	243	223	902	620	501	319	270	359	301	222	529	587
ENSMUSG00000001948.11	ENSMUSG00000001948	Spa17	sperm autoantigenic protein 17 [Source:MGI Symbol;Acc:MGI:1333778]	9	37514586	37525018	-1	protein_coding	6	3	11	8	5	2	8	6	10	8	20	12	12	10	12	14	10	6	13	11
ENSMUSG00000001962.9	ENSMUSG00000001962	Fam50a	family with sequence similarity 50, member A [Source:MGI Symbol;Acc:MGI:1351626]	X	73356639	73363755	1	protein_coding	390	340	653	447	376	407	376	405	652	352	1062	865	699	381	406	535	464	329	854	929
ENSMUSG00000001964.15	ENSMUSG00000001964	Emd	emerin [Source:MGI Symbol;Acc:MGI:108117]	X	73298293	73305154	1	protein_coding	299	272	443	387	291	309	256	305	352	336	745	648	500	290	311	389	336	264	665	794
ENSMUSG00000001983.8	ENSMUSG00000001983	Taco1	translational activator of mitochondrially encoded cytochrome c oxidase I [Source:MGI Symbol;Acc:MGI:1917457]	11	105956887	105964438	1	protein_coding	417	280	529	455	280	374	281	415	492	334	964	753	522	359	375	553	359	269	723	783
ENSMUSG00000001985.10	ENSMUSG00000001985	Grik3	glutamate receptor, ionotropic, kainate 3 [Source:MGI Symbol;Acc:MGI:95816]	4	125384493	125607966	1	protein_coding	0	1	0	0	0	0	0	0	0	0	1	0	1	0	0	1	2	1	1	4
ENSMUSG00000001986.17	ENSMUSG00000001986	Gria3	glutamate receptor, ionotropic, AMPA3 (alpha 3) [Source:MGI Symbol;Acc:MGI:95810]	X	40489731	40767478	1	protein_coding	9	17	44	25	26	27	12	26	24	10	94	13	37	24	16	55	13	33	16	16
ENSMUSG00000001988.10	ENSMUSG00000001988	Npas1	neuronal PAS domain protein 1 [Source:MGI Symbol;Acc:MGI:109205]	7	16189646	16211653	-1	protein_coding	0	0	0	0	0	0	0	0	0	0	0	0	0	0	0	0	0	0	0	0
ENSMUSG00000001995.10	ENSMUSG00000001995	Sipa1l2	signal-induced proliferation-associated 1 like 2 [Source:MGI Symbol;Acc:MGI:2676970]	8	126144802	126296547	-1	protein_coding	188	135	306	298	125	108	150	94	249	169	612	231	194	55	189	133	112	112	308	315
ENSMUSG00000001998.16	ENSMUSG00000001998	Ap4e1	adaptor-related protein complex AP-4, epsilon 1 [Source:MGI Symbol;Acc:MGI:1336993]	2	126850637	126909829	1	protein_coding	126	133	180	156	113	124	110	148	123	145	529	303	293	130	167	253	181	147	307	465
ENSMUSG00000001999.16	ENSMUSG00000001999	Blvra	biliverdin reductase A [Source:MGI Symbol;Acc:MGI:88170]	2	126912585	126939004	1	protein_coding	254	226	394	360	202	216	213	219	380	240	807	561	537	247	315	300	350	202	467	490
ENSMUSG00000002006.13	ENSMUSG00000002006	Pdzd4	PDZ domain containing 4 [Source:MGI Symbol;Acc:MGI:2443483]	X	72836965	72868575	-1	protein_coding	5	8	12	6	3	9	6	4	9	2	30	15	20	6	9	14	11	5	5	12
ENSMUSG00000002007.6	ENSMUSG00000002007	Srpk3	serine/arginine-rich protein specific kinase 3 [Source:MGI Symbol;Acc:MGI:1891338]	X	72818011	72822531	1	protein_coding	1	8	7	7	2	2	2	4	3	2	13	12	12	4	2	7	3	2	5	6
ENSMUSG00000002010.18	ENSMUSG00000002010	Idh3g	isocitrate dehydrogenase 3 (NAD+), gamma [Source:MGI Symbol;Acc:MGI:1099463]	X	72822569	72830503	-1	protein_coding	1419	1324	2391	1876	1126	1568	1139	1453	1880	1236	4091	2873	2059	1447	1700	1770	1269	1091	2708	3301
ENSMUSG00000002012.14	ENSMUSG00000002012	Pnck	pregnancy upregulated non-ubiquitously expressed CaM kinase [Source:MGI Symbol;Acc:MGI:1347357]	X	72699600	72703723	-1	protein_coding	4	4	3	3	4	2	1	2	2	3	9	3	4	3	0	4	2	0	3	4
ENSMUSG00000002014.13	ENSMUSG00000002014	Ssr4	signal sequence receptor, delta [Source:MGI Symbol;Acc:MGI:1099464]	X	72830634	72834436	1	protein_coding	1822	1627	2847	2029	1606	1475	1573	1502	1721	1463	3528	2309	2324	1175	1562	1540	1452	1271	2199	3357
ENSMUSG00000002015.6	ENSMUSG00000002015	Bcap31	B cell receptor associated protein 31 [Source:MGI Symbol;Acc:MGI:1350933]	X	72729784	72759781	-1	protein_coding	2625	2288	3801	3443	2239	2420	2111	2298	2871	2146	6093	4710	3735	2291	2581	3203	2503	1797	4690	5359
ENSMUSG00000002017.11	ENSMUSG00000002017	Fam98a	family with sequence similarity 98, member A [Source:MGI Symbol;Acc:MGI:1919972]	17	75844081	75858941	-1	protein_coding	543	460	706	719	442	518	443	473	590	422	1469	1031	1109	475	525	745	644	426	990	1144
ENSMUSG00000002020.16	ENSMUSG00000002020	Ltbp2	latent transforming growth factor beta binding protein 2 [Source:MGI Symbol;Acc:MGI:99502]	12	84829986	84923306	-1	protein_coding	24	28	49	19	11	32	8	24	21	20	120	45	189	23	36	46	49	28	67	99
ENSMUSG00000002028.14	ENSMUSG00000002028	Kmt2a	lysine (K)-specific methyltransferase 2A [Source:MGI Symbol;Acc:MGI:96995]	9	44714652	44792594	-1	protein_coding	735	677	958	833	651	620	541	580	749	535	3328	1557	1322	634	651	1173	789	693	1759	2381
ENSMUSG00000002031.14	ENSMUSG00000002031	Ift46	intraflagellar transport 46 [Source:MGI Symbol;Acc:MGI:1923818]	9	44679205	44704744	1	protein_coding	530	448	881	784	474	532	488	575	834	489	1543	1061	703	468	562	670	506	445	1050	1009
ENSMUSG00000002032.18	ENSMUSG00000002032	Tmem25	transmembrane protein 25 [Source:MGI Symbol;Acc:MGI:1918937]	9	44705066	44710604	-1	protein_coding	1451	1232	1521	1105	852	841	616	560	754	464	3735	1983	751	660	804	1397	976	674	1356	2313
ENSMUSG00000002033.15	ENSMUSG00000002033	Cd3g	CD3 antigen, gamma polypeptide [Source:MGI Symbol;Acc:MGI:88333]	9	44880870	44891729	-1	protein_coding	7	23	10	5	1	7	6	0	11	8	110	35	66	5	35	28	33	17	21	33
ENSMUSG00000002043.18	ENSMUSG00000002043	Trappc6a	trafficking protein particle complex 6A [Source:MGI Symbol;Acc:MGI:1914341]	7	19242320	19250070	1	protein_coding	227	195	479	259	201	244	150	183	255	143	527	328	324	152	218	267	200	154	314	382
ENSMUSG00000002052.7	ENSMUSG00000002052	Supt6	SPT6, histone chaperone and transcription elongation factor [Source:MGI Symbol;Acc:MGI:107726]	11	78097572	78136813	-1	protein_coding	1389	1257	2044	1495	1137	1154	1162	1571	1790	1287	4123	2863	2469	1392	1536	1958	1701	1254	3326	3500
ENSMUSG00000002055.10	ENSMUSG00000002055	Spag5	sperm associated antigen 5 [Source:MGI Symbol;Acc:MGI:1927470]	11	78192355	78213283	1	protein_coding	20	16	19	1	8	7	8	9	9	8	53	23	105	7	6	40	40	12	41	10
ENSMUSG00000002057.5	ENSMUSG00000002057	Foxn1	forkhead box N1 [Source:MGI Symbol;Acc:MGI:102949]	11	78248403	78277384	-1	protein_coding	0	0	0	0	0	0	0	0	0	0	0	0	0	0	0	0	0	0	0	0
ENSMUSG00000002058.14	ENSMUSG00000002058	Unc119	unc-119 lipid binding chaperone [Source:MGI Symbol;Acc:MGI:1328357]	11	78234308	78239990	1	protein_coding	136	124	284	178	101	144	79	93	151	112	347	201	369	128	96	273	148	118	225	132
ENSMUSG00000002059.19	ENSMUSG00000002059	Rab34	RAB34, member RAS oncogene family [Source:MGI Symbol;Acc:MGI:104606]	11	78079256	78083019	1	protein_coding	148	118	327	171	161	128	75	81	90	65	234	66	151	75	63	91	67	61	83	92
ENSMUSG00000002064.11	ENSMUSG00000002064	Sdf2	stromal cell derived factor 2 [Source:MGI Symbol;Acc:MGI:108019]	11	78136572	78146322	1	protein_coding	536	470	821	721	490	445	424	409	652	431	1576	1050	951	586	618	761	618	470	1059	1264
ENSMUSG00000002068.17	ENSMUSG00000002068	Ccne1	cyclin E1 [Source:MGI Symbol;Acc:MGI:88316]	7	37797409	37806959	-1	protein_coding	27	23	61	18	20	10	13	9	16	16	63	48	72	8	23	22	19	11	20	26
ENSMUSG00000002076.13	ENSMUSG00000002076	Hsf2bp	heat shock transcription factor 2 binding protein [Source:MGI Symbol;Acc:MGI:1921627]	17	32163743	32255323	-1	protein_coding	12	4	13	3	8	22	4	7	7	0	18	5	17	1	3	9	8	10	14	14
ENSMUSG00000002083.14	ENSMUSG00000002083	Bbc3	BCL2 binding component 3 [Source:MGI Symbol;Acc:MGI:2181667]	7	16042318	16052130	1	protein_coding	96	80	228	164	97	189	43	80	99	29	290	221	289	150	64	150	125	70	200	180
ENSMUSG00000002100.16	ENSMUSG00000002100	Mybpc3	myosin binding protein C, cardiac [Source:MGI Symbol;Acc:MGI:102844]	2	90948489	90966861	1	protein_coding	1	0	0	0	1	0	0	3	0	1	12	0	10	1	4	10	2	0	0	9
ENSMUSG00000002102.16	ENSMUSG00000002102	Psmc3	proteasome (prosome, macropain) 26S subunit, ATPase 3 [Source:MGI Symbol;Acc:MGI:1098754]	2	90884354	90896714	1	protein_coding	2640	2282	4373	3301	2038	2495	2128	2457	3817	2267	6660	5109	4022	2487	2721	3141	2725	1887	4464	4605
ENSMUSG00000002103.17	ENSMUSG00000002103	Acp2	acid phosphatase 2, lysosomal [Source:MGI Symbol;Acc:MGI:87882]	2	91033230	91044443	1	protein_coding	1651	1322	1997	1755	1096	1455	1196	1459	1667	1354	5017	3366	3234	1374	1499	2196	1936	1150	3030	3417
ENSMUSG00000002104.12	ENSMUSG00000002104	Rapsn	receptor-associated protein of the synapse [Source:MGI Symbol;Acc:MGI:99422]	2	90865965	90876074	1	protein_coding	0	0	0	0	0	0	1	0	1	0	3	0	0	0	1	3	2	0	0	0
ENSMUSG00000002105.16	ENSMUSG00000002105	Slc39a13	solute carrier family 39 (metal ion transporter), member 13 [Source:MGI Symbol;Acc:MGI:1915677]	2	90892136	90900762	-1	protein_coding	195	171	328	234	148	214	150	183	235	132	669	382	549	201	232	286	313	187	411	350
ENSMUSG00000002107.19	ENSMUSG00000002107	Celf2	CUGBP, Elav-like family member 2 [Source:MGI Symbol;Acc:MGI:1338822]	2	6544505	7514374	-1	protein_coding	312	251	347	437	242	250	227	276	248	306	1364	756	947	374	321	528	418	241	831	749
ENSMUSG00000002108.11	ENSMUSG00000002108	Nr1h3	nuclear receptor subfamily 1, group H, member 3 [Source:MGI Symbol;Acc:MGI:1352462]	2	91014406	91033179	-1	protein_coding	1963	1671	3138	2350	1680	1807	1383	1654	2364	1440	5117	4096	3671	1920	2269	2737	2783	1514	4035	4428
ENSMUSG00000002109.15	ENSMUSG00000002109	Ddb2	damage specific DNA binding protein 2 [Source:MGI Symbol;Acc:MGI:1355314]	2	91041917	91067327	-1	protein_coding	107	112	187	160	81	82	88	78	128	101	408	204	240	97	129	150	106	102	244	226
ENSMUSG00000002111.9	ENSMUSG00000002111	Spi1	spleen focus forming virus (SFFV) proviral integration oncogene [Source:MGI Symbol;Acc:MGI:98282]	2	90912735	90946101	1	protein_coding	62	58	107	35	45	46	30	58	49	59	530	269	873	86	103	194	278	89	253	252
ENSMUSG00000002129.12	ENSMUSG00000002129	Sf3a1	splicing factor 3a, subunit 1 [Source:MGI Symbol;Acc:MGI:1914715]	11	4110350	4132541	1	protein_coding	652	463	1054	774	488	598	498	603	758	469	2007	1199	1119	596	706	794	759	480	1183	1274
ENSMUSG00000002147.19	ENSMUSG00000002147	Stat6	signal transducer and activator of transcription 6 [Source:MGI Symbol;Acc:MGI:103034]	10	127478855	127496826	1	protein_coding	1678	1497	2703	1955	1435	1622	1321	1615	1956	1364	4877	2875	2948	1363	1738	1939	1858	1256	3062	3548
ENSMUSG00000002190.14	ENSMUSG00000002190	Clgn	calmegin [Source:MGI Symbol;Acc:MGI:107472]	8	84116496	84155181	1	protein_coding	0	0	0	0	0	0	0	0	0	0	3	0	1	0	0	1	1	0	0	0
ENSMUSG00000002204.10	ENSMUSG00000002204	Napsa	napsin A aspartic peptidase [Source:MGI Symbol;Acc:MGI:109365]	7	44221804	44236286	1	protein_coding	10	35	22	3	6	11	8	5	4	6	120	74	212	5	22	28	64	20	31	12
ENSMUSG00000002205.17	ENSMUSG00000002205	Vrk3	vaccinia related kinase 3 [Source:MGI Symbol;Acc:MGI:2182465]	7	44397837	44426939	1	protein_coding	524	488	996	749	476	601	481	584	722	455	1816	1275	1115	597	677	831	784	565	1345	1371
ENSMUSG00000002210.12	ENSMUSG00000002210	Smg9	smg-9 homolog, nonsense mediated mRNA decay factor (C. elegans) [Source:MGI Symbol;Acc:MGI:1919247]	7	24099044	24122203	1	protein_coding	186	107	347	219	148	229	147	199	303	143	601	378	386	162	229	265	218	205	392	457
ENSMUSG00000002221.12	ENSMUSG00000002221	Paxip1	PAX interacting (with transcription-activation domain) protein 1 [Source:MGI Symbol;Acc:MGI:1890430]	5	27945078	27996689	-1	protein_coding	329	319	682	456	390	398	312	360	478	385	1203	831	611	439	427	571	444	367	919	965
ENSMUSG00000002222.15	ENSMUSG00000002222	Rmnd5a	required for meiotic nuclear division 5 homolog A [Source:MGI Symbol;Acc:MGI:1915727]	6	71365618	71417621	-1	protein_coding	4976	3980	5940	6553	3821	4119	3647	4339	5432	4091	12936	7843	4513	4290	3164	5547	3775	3209	7182	8268
ENSMUSG00000002227.16	ENSMUSG00000002227	Mov10	Mov10 RISC complex RNA helicase [Source:MGI Symbol;Acc:MGI:97054]	3	104702152	104725879	-1	protein_coding	572	502	1039	802	529	694	500	599	745	515	2321	1359	1254	486	595	989	942	670	1494	1346
ENSMUSG00000002228.8	ENSMUSG00000002228	Ppm1j	protein phosphatase 1J [Source:MGI Symbol;Acc:MGI:1919137]	3	104688372	104693334	1	protein_coding	1	12	14	6	2	9	7	5	12	3	37	10	26	6	9	28	4	5	9	17
ENSMUSG00000002233.14	ENSMUSG00000002233	Rhoc	ras homolog family member C [Source:MGI Symbol;Acc:MGI:106028]	3	104695691	104701775	1	protein_coding	143	123	399	211	167	134	136	134	245	156	624	243	722	175	171	272	230	162	305	311
ENSMUSG00000002240.13	ENSMUSG00000002240	Prr27	proline rich 27 [Source:MGI Symbol;Acc:MGI:1921029]	5	87973545	87994246	1	protein_coding	0	0	0	0	0	0	0	0	0	0	0	0	0	0	0	0	0	0	0	0
ENSMUSG00000002249.22	ENSMUSG00000002249	Tead3	TEA domain family member 3 [Source:MGI Symbol;Acc:MGI:109241]	17	28550645	28569791	-1	protein_coding	228	244	466	307	243	312	208	292	237	182	721	462	373	254	314	375	279	268	626	683
ENSMUSG00000002250.17	ENSMUSG00000002250	Ppard	peroxisome proliferator activator receptor delta [Source:MGI Symbol;Acc:MGI:101884]	17	28451674	28520448	1	protein_coding	143	128	325	225	199	151	111	188	157	110	640	354	444	229	193	460	303	182	462	498
ENSMUSG00000002257.9	ENSMUSG00000002257	Def6	differentially expressed in FDCP 6 [Source:MGI Symbol;Acc:MGI:1346328]	17	28426752	28447582	1	protein_coding	3	11	8	6	2	4	2	2	5	6	46	25	63	2	19	15	22	9	26	19
ENSMUSG00000002265.18	ENSMUSG00000002265	Peg3	paternally expressed 3 [Source:MGI Symbol;Acc:MGI:104748]	7	6706891	6733430	-1	protein_coding	325	248	410	351	289	268	266	218	278	182	711	302	371	170	198	314	215	164	335	512
ENSMUSG00000002266.18	ENSMUSG00000002266	Zim1	zinc finger, imprinted 1 [Source:MGI Symbol;Acc:MGI:1341879]	7	6674268	6699449	-1	protein_coding	0	2	4	1	4	0	5	3	1	1	3	2	0	1	0	2	0	1	2	5
ENSMUSG00000002274.14	ENSMUSG00000002274	Metrn	meteorin, glial cell differentiation regulator [Source:MGI Symbol;Acc:MGI:1917333]	17	26012195	26016110	-1	protein_coding	45	32	74	51	44	44	21	51	53	27	72	60	69	14	38	42	31	28	77	54
ENSMUSG00000002279.20	ENSMUSG00000002279	Lmf1	lipase maturation factor 1 [Source:MGI Symbol;Acc:MGI:1923733]	17	25798059	25881800	1	protein_coding	1126	995	1690	1255	882	1179	908	1252	1477	947	2960	2082	1656	984	1273	1282	1094	913	1946	2527
ENSMUSG00000002280.12	ENSMUSG00000002280	Ciao3	cytosolic iron-sulfur assembly component 3 [Source:MGI Symbol;Acc:MGI:1914813]	17	25992750	26002306	1	protein_coding	480	376	746	570	416	364	337	445	577	358	1185	891	679	426	544	614	455	369	941	977
ENSMUSG00000002289.17	ENSMUSG00000002289	Angptl4	angiopoietin-like 4 [Source:MGI Symbol;Acc:MGI:1888999]	17	33992724	34000804	-1	protein_coding	2104	2064	4003	2109	1554	2034	1474	2936	3197	2768	6308	6472	4089	3142	3745	2909	2148	2477	5271	6281
ENSMUSG00000002297.17	ENSMUSG00000002297	Dbf4	DBF4 zinc finger [Source:MGI Symbol;Acc:MGI:1351328]	5	8446973	8472716	-1	protein_coding	98	78	131	111	124	45	76	65	113	78	214	126	247	69	69	155	107	68	167	153
ENSMUSG00000002307.17	ENSMUSG00000002307	Daxx	Fas death domain-associated protein [Source:MGI Symbol;Acc:MGI:1197015]	17	34128388	34134564	1	protein_coding	279	264	451	304	254	312	230	295	370	201	918	613	753	250	353	382	391	277	665	751
ENSMUSG00000002308.17	ENSMUSG00000002308	Cd320	CD320 antigen [Source:MGI Symbol;Acc:MGI:1860083]	17	34062065	34068748	1	protein_coding	77	62	130	99	52	60	53	57	93	49	196	147	91	85	59	86	77	34	116	117
ENSMUSG00000002319.17	ENSMUSG00000002319	Ipo4	importin 4 [Source:MGI Symbol;Acc:MGI:1923001]	14	55862857	55873414	-1	protein_coding	644	564	1085	861	661	770	581	770	895	600	2111	1644	1657	732	866	934	855	764	1495	1910
ENSMUSG00000002320.16	ENSMUSG00000002320	Tm9sf1	transmembrane 9 superfamily member 1 [Source:MGI Symbol;Acc:MGI:1921390]	14	55873422	55881263	-1	protein_coding	1263	1104	1957	1580	1154	1387	1120	1251	1305	1048	3562	2488	2156	1202	1414	1659	1537	1093	2438	3003
ENSMUSG00000002324.9	ENSMUSG00000002324	Rec8	REC8 meiotic recombination protein [Source:MGI Symbol;Acc:MGI:1929645]	14	55855494	55862852	1	protein_coding	79	79	177	104	78	64	88	86	180	50	84	29	49	19	24	78	40	35	82	52
ENSMUSG00000002325.16	ENSMUSG00000002325	Irf9	interferon regulatory factor 9 [Source:MGI Symbol;Acc:MGI:107587]	14	55841028	55847487	1	protein_coding	557	516	845	635	447	634	478	494	672	396	2814	1793	1884	578	863	1101	1194	656	2124	1339
ENSMUSG00000002326.7	ENSMUSG00000002326	Gmpr2	guanosine monophosphate reductase 2 [Source:MGI Symbol;Acc:MGI:1917903]	14	55909398	55916657	1	protein_coding	268	225	372	348	222	237	189	251	331	201	831	563	509	262	334	409	365	216	511	675
ENSMUSG00000002329.8	ENSMUSG00000002329	Mdp1	magnesium-dependent phosphatase 1 [Source:MGI Symbol;Acc:MGI:1915131]	14	55895336	55897965	-1	protein_coding	296	246	442	346	250	301	234	325	406	224	853	598	481	329	315	518	370	243	579	563
ENSMUSG00000002332.17	ENSMUSG00000002332	Dhrs1	dehydrogenase/reductase (SDR family) member 1 [Source:MGI Symbol;Acc:MGI:1196314]	14	55976477	55983147	-1	protein_coding	3647	2967	5582	4224	2726	3409	2532	3233	3922	2843	8669	6317	4939	2682	3273	3921	3150	2531	6366	6894
ENSMUSG00000002341.9	ENSMUSG00000002341	Ncan	neurocan [Source:MGI Symbol;Acc:MGI:104694]	8	70545735	70573523	-1	protein_coding	0	0	0	0	0	0	0	0	0	0	0	0	0	0	0	0	0	0	0	0
ENSMUSG00000002342.18	ENSMUSG00000002342	Tmem161a	transmembrane protein 161A [Source:MGI Symbol;Acc:MGI:2384577]	8	70625006	70636331	1	protein_coding	276	276	519	409	289	350	244	343	340	251	854	672	563	329	387	423	356	277	599	647
ENSMUSG00000002343.12	ENSMUSG00000002343	Armc6	armadillo repeat containing 6 [Source:MGI Symbol;Acc:MGI:1924063]	8	70672822	70687116	-1	protein_coding	63	57	146	93	73	78	65	82	107	54	206	166	158	69	74	127	96	72	192	181
ENSMUSG00000002345.19	ENSMUSG00000002345	Borcs8	BLOC-1 related complex subunit 8 [Source:MGI Symbol;Acc:MGI:1919618]	8	70592149	70599969	1	protein_coding	225	187	393	269	235	219	197	232	244	185	560	452	418	227	230	305	255	201	470	537
ENSMUSG00000002346.17	ENSMUSG00000002346	Slc25a42	solute carrier family 25, member 42 [Source:MGI Symbol;Acc:MGI:1920345]	8	70636990	70664955	-1	protein_coding	2343	2084	3698	2420	2257	2719	1991	2668	2961	2092	5888	3507	2770	1662	2264	2594	2298	2188	5278	6759
ENSMUSG00000002365.11	ENSMUSG00000002365	Snx9	sorting nexin 9 [Source:MGI Symbol;Acc:MGI:1913866]	17	5891604	5982229	1	protein_coding	1237	1003	1815	1617	876	1172	937	1264	1488	1108	3919	2826	1938	1368	1387	1784	1426	1032	2604	2637
ENSMUSG00000002372.10	ENSMUSG00000002372	Ranbp3	RAN binding protein 3 [Source:MGI Symbol;Acc:MGI:1919060]	17	56980294	57018764	1	protein_coding	604	558	1179	778	592	724	579	668	933	524	1747	1263	1210	603	847	1059	784	580	1515	1575
ENSMUSG00000002379.8	ENSMUSG00000002379	Ndufa11	NADH:ubiquinone oxidoreductase subunit A11 [Source:MGI Symbol;Acc:MGI:1917125]	17	57024767	57029141	1	protein_coding	836	785	1594	1034	770	879	650	818	1302	757	1814	1582	1067	755	875	1048	801	622	1353	1634
ENSMUSG00000002384.3	ENSMUSG00000002384	Bmp8b	bone morphogenetic protein 8b [Source:MGI Symbol;Acc:MGI:107335]	4	122998958	123025892	1	protein_coding	0	3	2	1	1	5	0	2	3	0	10	5	22	2	1	9	3	0	2	3
ENSMUSG00000002393.15	ENSMUSG00000002393	Nr2f6	nuclear receptor subfamily 2, group F, member 6 [Source:MGI Symbol;Acc:MGI:1352453]	8	71826767	71834604	-1	protein_coding	686	562	1425	919	837	1104	579	930	1073	607	1781	1320	1314	618	850	1116	943	671	1666	1658
ENSMUSG00000002395.15	ENSMUSG00000002395	Use1	unconventional SNARE in the ER 1 homolog (S. cerevisiae) [Source:MGI Symbol;Acc:MGI:1914273]	8	71819492	71822376	1	protein_coding	804	663	1623	1045	687	769	566	746	1246	702	1951	1528	1224	685	926	871	794	601	1367	1668
ENSMUSG00000002396.9	ENSMUSG00000002396	Ocel1	occludin/ELL domain containing 1 [Source:MGI Symbol;Acc:MGI:1924340]	8	71823942	71832005	1	protein_coding	95	96	227	151	120	130	68	111	136	81	308	174	172	75	118	136	125	81	209	207
ENSMUSG00000002409.19	ENSMUSG00000002409	Dyrk1b	dual-specificity tyrosine-(Y)-phosphorylation regulated kinase 1b [Source:MGI Symbol;Acc:MGI:1330302]	7	27878894	27886719	1	protein_coding	209	190	515	305	256	311	178	203	324	167	674	444	388	247	207	328	290	231	548	655
ENSMUSG00000002413.16	ENSMUSG00000002413	Braf	Braf transforming gene [Source:MGI Symbol;Acc:MGI:88190]	6	39580171	39702397	-1	protein_coding	513	423	662	688	506	457	441	509	604	533	1847	991	837	465	486	809	556	469	1010	1303
ENSMUSG00000002416.14	ENSMUSG00000002416	Ndufb2	NADH:ubiquinone oxidoreductase subunit B2 [Source:MGI Symbol;Acc:MGI:1915448]	6	39569508	39580316	1	protein_coding	664	621	1128	798	618	587	466	542	763	565	1430	1151	765	563	614	775	549	416	970	1269
ENSMUSG00000002428.13	ENSMUSG00000002428	Hltf	helicase-like transcription factor [Source:MGI Symbol;Acc:MGI:1196437]	3	20111975	20172654	1	protein_coding	290	296	340	417	217	222	215	288	338	238	1346	793	849	335	325	515	495	271	663	836
ENSMUSG00000002455.15	ENSMUSG00000002455	Prpf6	pre-mRNA splicing factor 6 [Source:MGI Symbol;Acc:MGI:1922946]	2	181233661	181297453	1	protein_coding	1514	1325	2231	1567	1075	1382	1114	2232	1712	1236	3191	2267	1750	1272	1283	1624	1562	1391	2489	2569
ENSMUSG00000002458.14	ENSMUSG00000002458	Rgs19	regulator of G-protein signaling 19 [Source:MGI Symbol;Acc:MGI:1915153]	2	181330212	181335770	-1	protein_coding	20	24	33	25	20	15	14	12	26	20	242	129	282	30	45	88	85	36	98	104
ENSMUSG00000002459.18	ENSMUSG00000002459	Rgs20	regulator of G-protein signaling 20 [Source:MGI Symbol;Acc:MGI:1929866]	1	4979799	5140508	-1	protein_coding	1	0	0	0	0	0	0	0	0	0	0	0	1	0	0	0	0	0	2	1
ENSMUSG00000002475.17	ENSMUSG00000002475	Abhd3	abhydrolase domain containing 3 [Source:MGI Symbol;Acc:MGI:2147183]	18	10642092	10706771	-1	protein_coding	1347	1080	1698	1489	1167	1006	873	1037	1243	997	2942	2223	1481	904	1165	1325	1031	763	2201	2342
ENSMUSG00000002477.6	ENSMUSG00000002477	Snrpd1	small nuclear ribonucleoprotein D1 [Source:MGI Symbol;Acc:MGI:98344]	18	10617775	10642079	1	protein_coding	187	159	262	220	128	166	175	202	234	186	461	343	316	151	191	248	210	139	330	372
ENSMUSG00000002486.16	ENSMUSG00000002486	Tchp	trichoplein, keratin filament binding [Source:MGI Symbol;Acc:MGI:1925082]	5	114845821	114860388	1	protein_coding	35	41	73	46	32	41	30	35	37	23	219	88	135	40	60	108	73	51	93	87
ENSMUSG00000002489.17	ENSMUSG00000002489	Tiam1	T cell lymphoma invasion and metastasis 1 [Source:MGI Symbol;Acc:MGI:103306]	16	89583999	89940657	-1	protein_coding	36	35	85	22	15	42	21	53	68	50	94	41	69	21	18	52	53	25	73	95
ENSMUSG00000002496.11	ENSMUSG00000002496	Tsc2	TSC complex subunit 2 [Source:MGI Symbol;Acc:MGI:102548]	17	24814790	24851604	-1	protein_coding	1340	1025	2282	1652	1169	1201	967	1268	1672	1196	4154	2599	2154	1290	1345	1710	1403	1035	2912	3273
ENSMUSG00000002500.16	ENSMUSG00000002500	Rpl3l	ribosomal protein L3-like [Source:MGI Symbol;Acc:MGI:1913461]	17	24946794	24955117	1	protein_coding	1	1	2	2	0	2	1	1	0	1	0	1	4	1	2	0	0	3	3	0
ENSMUSG00000002504.16	ENSMUSG00000002504	Slc9a3r2	solute carrier family 9 (sodium/hydrogen exchanger), member 3 regulator 2 [Source:MGI Symbol;Acc:MGI:1890662]	17	24858260	24869301	-1	protein_coding	330	329	750	443	330	333	290	333	415	299	1193	848	612	414	420	480	327	378	837	878
ENSMUSG00000002524.18	ENSMUSG00000002524	Puf60	poly-U binding splicing factor 60 [Source:MGI Symbol;Acc:MGI:1915209]	15	75942031	75952773	-1	protein_coding	1039	982	2117	1511	1009	1292	952	1417	1813	1012	3205	2589	2242	1269	1429	1408	1447	1017	2259	2827
ENSMUSG00000002546.18	ENSMUSG00000002546	Golga2	golgi autoantigen, golgin subfamily a, 2 [Source:MGI Symbol;Acc:MGI:2139395]	2	32177396	32197933	1	protein_coding	858	753	1572	1293	737	992	787	1079	1427	789	2969	2069	1907	1062	1094	1503	1214	878	2337	2435
ENSMUSG00000002550.17	ENSMUSG00000002550	Uck1	uridine-cytidine kinase 1 [Source:MGI Symbol;Acc:MGI:98904]	2	32145014	32150171	-1	protein_coding	907	725	1240	944	533	821	464	733	778	415	2441	1559	1061	897	636	1492	786	531	1546	1025
ENSMUSG00000002565.17	ENSMUSG00000002565	Scin	scinderin [Source:MGI Symbol;Acc:MGI:1306794]	12	40109768	40184227	-1	protein_coding	0	0	2	0	0	0	0	0	0	1	7	0	1	0	0	2	2	1	0	0
ENSMUSG00000002578.19	ENSMUSG00000002578	Ikzf4	IKAROS family zinc finger 4 [Source:MGI Symbol;Acc:MGI:1343139]	10	128466712	128505227	-1	protein_coding	27	28	27	17	15	60	27	23	18	14	68	35	24	16	14	36	21	27	35	54
ENSMUSG00000002580.8	ENSMUSG00000002580	Mien1	migration and invasion enhancer 1 [Source:MGI Symbol;Acc:MGI:1913678]	11	98328534	98329817	-1	protein_coding	823	724	1323	1067	720	745	620	650	991	580	1665	1376	1081	654	672	827	788	484	1139	1399
ENSMUSG00000002588.14	ENSMUSG00000002588	Pon1	paraoxonase 1 [Source:MGI Symbol;Acc:MGI:103295]	6	5168090	5193946	-1	protein_coding	19556	16487	26046	23919	13897	18208	17652	18621	23124	17830	39479	33808	14442	13271	19824	17550	10547	11884	33581	30780
ENSMUSG00000002602.17	ENSMUSG00000002602	Axl	AXL receptor tyrosine kinase [Source:MGI Symbol;Acc:MGI:1347244]	7	25456698	25488130	-1	protein_coding	420	370	889	424	376	363	293	312	412	396	4554	2032	5414	688	910	1386	1943	784	1907	2310
ENSMUSG00000002603.16	ENSMUSG00000002603	Tgfb1	transforming growth factor, beta 1 [Source:MGI Symbol;Acc:MGI:98725]	7	25386427	25404502	1	protein_coding	123	115	298	135	135	134	79	122	146	159	733	362	838	184	187	293	325	180	390	405
ENSMUSG00000002608.9	ENSMUSG00000002608	Ccdc97	coiled-coil domain containing 97 [Source:MGI Symbol;Acc:MGI:1196455]	7	25410531	25418513	-1	protein_coding	493	423	886	591	469	562	419	532	710	404	1583	1059	1077	505	619	718	689	461	1060	1216
ENSMUSG00000002617.15	ENSMUSG00000002617	Zfp40	zinc finger protein 40 [Source:MGI Symbol;Acc:MGI:99185]	17	23392843	23412226	-1	protein_coding	40	33	34	62	30	48	41	26	43	26	183	93	103	37	54	85	37	34	90	58
ENSMUSG00000002625.11	ENSMUSG00000002625	Akap8l	A kinase (PRKA) anchor protein 8-like [Source:MGI Symbol;Acc:MGI:1860606]	17	32540398	32569581	-1	protein_coding	913	825	1570	1033	884	1032	750	850	1013	720	2936	1468	1470	867	918	1383	1049	965	2304	2581
ENSMUSG00000002633.5	ENSMUSG00000002633	Shh	sonic hedgehog [Source:MGI Symbol;Acc:MGI:98297]	5	28661813	28672254	-1	protein_coding	0	0	4	8	0	3	1	1	0	0	11	7	2	2	2	2	0	1	1	9
ENSMUSG00000002635.12	ENSMUSG00000002635	Pdcd2l	programmed cell death 2-like [Source:MGI Symbol;Acc:MGI:1915329]	7	33883924	33896086	-1	protein_coding	128	110	246	183	99	157	122	158	195	125	367	246	188	133	129	162	153	135	273	283
ENSMUSG00000002658.10	ENSMUSG00000002658	Gtf2f1	general transcription factor IIF, polypeptide 1 [Source:MGI Symbol;Acc:MGI:1923848]	17	57310405	57318288	-1	protein_coding	354	325	661	542	306	422	371	495	612	330	1094	798	780	442	533	506	457	327	745	813
ENSMUSG00000002660.9	ENSMUSG00000002660	Clpp	caseinolytic mitochondrial matrix peptidase proteolytic subunit [Source:MGI Symbol;Acc:MGI:1858213]	17	57297305	57303188	1	protein_coding	759	701	1347	946	618	927	604	848	1009	577	1582	1343	1030	629	719	790	702	562	1353	1510
ENSMUSG00000002661.15	ENSMUSG00000002661	Alkbh7	alkB homolog 7 [Source:MGI Symbol;Acc:MGI:1913650]	17	57304339	57306322	1	protein_coding	106	83	218	173	104	125	88	127	167	90	204	180	174	94	79	131	119	92	222	206
ENSMUSG00000002664.3	ENSMUSG00000002664	Pspn	persephin [Source:MGI Symbol;Acc:MGI:1201684]	17	57306457	57307018	-1	protein_coding	0	0	0	0	0	0	0	0	0	1	0	0	0	0	0	0	0	0	0	0
ENSMUSG00000002668.9	ENSMUSG00000002668	Dennd1c	DENN/MADD domain containing 1C [Source:MGI Symbol;Acc:MGI:1918035]	17	57372905	57385514	-1	protein_coding	29	54	52	32	18	18	17	25	49	30	390	171	308	48	82	129	104	54	131	176
ENSMUSG00000002679.15	ENSMUSG00000002679	Med6	mediator complex subunit 6 [Source:MGI Symbol;Acc:MGI:1917042]	12	81620331	81641782	-1	protein_coding	135	164	230	218	145	135	140	145	172	113	439	331	243	189	182	214	231	121	359	362
ENSMUSG00000002688.9	ENSMUSG00000002688	Prkd1	protein kinase D1 [Source:MGI Symbol;Acc:MGI:99879]	12	50388014	50695881	-1	protein_coding	0	3	9	3	7	4	3	4	0	3	16	5	11	9	0	6	5	5	7	3
ENSMUSG00000002699.14	ENSMUSG00000002699	Lcp2	lymphocyte cytosolic protein 2 [Source:MGI Symbol;Acc:MGI:1321402]	11	33996920	34042295	1	protein_coding	71	89	154	67	51	66	31	69	76	87	1063	368	1133	112	209	282	479	130	412	461
ENSMUSG00000002718.15	ENSMUSG00000002718	Cse1l	chromosome segregation 1-like (S. cerevisiae) [Source:MGI Symbol;Acc:MGI:1339951]	2	166747960	166788309	1	protein_coding	750	667	1030	1132	704	804	723	778	934	784	2700	1681	1215	911	773	1188	1030	693	1688	1903
ENSMUSG00000002728.15	ENSMUSG00000002728	Naa20	N(alpha)-acetyltransferase 20, NatB catalytic subunit [Source:MGI Symbol;Acc:MGI:1915127]	2	145744019	145758345	1	protein_coding	267	240	324	345	220	186	192	194	195	166	703	514	417	238	256	358	280	184	437	449
ENSMUSG00000002731.7	ENSMUSG00000002731	Prkra	protein kinase, interferon inducible double stranded RNA dependent activator [Source:MGI Symbol;Acc:MGI:1344375]	2	76460242	76478359	-1	protein_coding	315	275	503	484	260	314	248	275	436	292	876	634	420	284	251	346	335	206	591	613
ENSMUSG00000002732.15	ENSMUSG00000002732	Fkbp7	FK506 binding protein 7 [Source:MGI Symbol;Acc:MGI:1336879]	2	76493388	76503460	-1	protein_coding	58	47	89	68	42	43	27	42	46	37	189	90	109	70	61	101	71	54	127	137
ENSMUSG00000002733.9	ENSMUSG00000002733	Plekha3	pleckstrin homology domain-containing, family A (phosphoinositide binding specific) member 3 [Source:MGI Symbol;Acc:MGI:1932515]	2	76505625	76527172	1	protein_coding	383	358	597	523	314	356	295	326	350	358	1212	947	659	443	460	542	451	365	907	860
ENSMUSG00000002741.10	ENSMUSG00000002741	Ykt6	YKT6 v-SNARE homolog (S. cerevisiae) [Source:MGI Symbol;Acc:MGI:1927550]	11	5905693	5917780	1	protein_coding	1213	1034	2023	1407	1089	1269	965	1225	1555	1206	3811	2519	2434	1275	1205	1858	1533	1064	2557	2716
ENSMUSG00000002748.8	ENSMUSG00000002748	Baz1b	bromodomain adjacent to zinc finger domain, 1B [Source:MGI Symbol;Acc:MGI:1353499]	5	135216118	135274983	1	protein_coding	1955	1584	2594	1984	1367	1043	1290	1386	1651	1222	5513	2832	2750	1208	1511	1892	1819	1204	2655	3233
ENSMUSG00000002763.17	ENSMUSG00000002763	Pex6	peroxisomal biogenesis factor 6 [Source:MGI Symbol;Acc:MGI:2385054]	17	47022389	47036467	1	protein_coding	1610	1441	3649	2323	1745	2012	1295	1928	2578	1391	4818	3333	2913	1763	2250	2070	2007	1830	4024	4441
ENSMUSG00000002767.14	ENSMUSG00000002767	Mrpl2	mitochondrial ribosomal protein L2 [Source:MGI Symbol;Acc:MGI:1351622]	17	46957155	46961065	1	protein_coding	704	624	1394	979	635	816	611	776	1053	608	1576	1309	967	622	844	750	627	540	1211	1364
ENSMUSG00000002768.9	ENSMUSG00000002768	Mea1	male enhanced antigen 1 [Source:MGI Symbol;Acc:MGI:96957]	17	46989719	46994037	1	protein_coding	696	602	1305	855	574	712	592	683	992	659	1930	1521	1283	704	807	940	792	555	1394	1549
ENSMUSG00000002769.10	ENSMUSG00000002769	Gnmt	glycine N-methyltransferase [Source:MGI Symbol;Acc:MGI:1202304]	17	47036590	47040094	-1	protein_coding	30039	25580	53704	42596	27106	31466	24763	37465	49009	29633	63863	71069	18333	30269	26571	33046	26705	19476	61140	66933
ENSMUSG00000002771.13	ENSMUSG00000002771	Grin2d	glutamate receptor, ionotropic, NMDA2D (epsilon 4) [Source:MGI Symbol;Acc:MGI:95823]	7	45481307	45527802	-1	protein_coding	2	2	5	2	2	4	1	3	4	5	16	5	16	8	5	7	1	0	6	3
ENSMUSG00000002778.15	ENSMUSG00000002778	Kdelr1	KDEL (Lys-Asp-Glu-Leu) endoplasmic reticulum protein retention receptor 1 [Source:MGI Symbol;Acc:MGI:1915387]	7	45522196	45533156	1	protein_coding	1836	1518	3006	2633	1496	1964	1534	1810	2078	1480	5127	3481	3139	1732	1998	2581	2247	1591	3486	3978
ENSMUSG00000002781.20	ENSMUSG00000002781	Tmem143	transmembrane protein 143 [Source:MGI Symbol;Acc:MGI:1917459]	7	45546365	45566837	1	protein_coding	306	328	725	494	343	443	255	404	501	270	1208	942	703	445	450	545	476	398	968	1057
ENSMUSG00000002791.18	ENSMUSG00000002791	Pdxk-ps	pyridoxal (pyridoxine, vitamin B6) kinase, pseudogene [Source:MGI Symbol;Acc:MGI:1933201]	17	32295057	32326324	-1	transcribed_unprocessed_pseudogene	0	2	0	0	0	0	0	0	0	0	9	0	0	3	0	2	2	1	1	1
ENSMUSG00000002797.10	ENSMUSG00000002797	Ggct	gamma-glutamyl cyclotransferase [Source:MGI Symbol;Acc:MGI:95700]	6	54959565	54969935	-1	protein_coding	120	103	183	136	86	113	107	116	155	94	383	264	239	148	142	247	166	93	231	238
ENSMUSG00000002799.7	ENSMUSG00000002799	Jag2	jagged 2 [Source:MGI Symbol;Acc:MGI:1098270]	12	112871439	112893396	-1	protein_coding	0	4	4	2	4	1	2	4	5	4	14	5	3	2	3	12	2	6	4	13
ENSMUSG00000002803.15	ENSMUSG00000002803	Btbd6	BTB (POZ) domain containing 6 [Source:MGI Symbol;Acc:MGI:3026623]	12	112940102	112942565	1	protein_coding	209	185	459	307	249	276	217	228	368	235	655	488	422	250	246	388	270	234	507	567
ENSMUSG00000002804.5	ENSMUSG00000002804	Nudt14	nudix (nucleoside diphosphate linked moiety X)-type motif 14 [Source:MGI Symbol;Acc:MGI:1913424]	12	112897911	112905744	-1	protein_coding	178	183	338	224	171	218	145	198	254	134	397	330	282	152	192	183	188	121	266	332
ENSMUSG00000002808.8	ENSMUSG00000002808	Epdr1	ependymin related protein 1 (zebrafish) [Source:MGI Symbol;Acc:MGI:2145369]	13	19775876	19804097	-1	protein_coding	7	6	13	7	10	9	5	2	12	2	48	21	22	10	3	15	8	5	17	8
ENSMUSG00000002812.5	ENSMUSG00000002812	Flii	flightless I actin binding protein [Source:MGI Symbol;Acc:MGI:1342286]	11	60604949	60618089	-1	protein_coding	1532	1286	2572	2038	1381	1396	1072	1431	1841	1246	4870	3131	3001	1514	1484	1865	1692	1277	3308	3485
ENSMUSG00000002814.16	ENSMUSG00000002814	Top3a	topoisomerase (DNA) III alpha [Source:MGI Symbol;Acc:MGI:1197527]	11	60630884	60668191	-1	protein_coding	107	143	272	158	134	157	149	168	196	121	520	325	287	131	152	255	180	121	337	396
ENSMUSG00000002820.7	ENSMUSG00000002820	Atg4d	autophagy related 4D, cysteine peptidase [Source:MGI Symbol;Acc:MGI:2444308]	9	21176589	21189068	1	protein_coding	572	493	1079	750	584	580	467	572	732	423	1282	906	581	387	600	547	534	345	1029	1122
ENSMUSG00000002825.9	ENSMUSG00000002825	Qtrt1	queuine tRNA-ribosyltransferase catalytic subunit 1 [Source:MGI Symbol;Acc:MGI:1931441]	9	21323133	21331570	1	protein_coding	60	60	100	58	36	59	55	96	77	45	125	88	104	45	49	49	49	34	94	95
ENSMUSG00000002831.15	ENSMUSG00000002831	Plin4	perilipin 4 [Source:MGI Symbol;Acc:MGI:1929709]	17	56407591	56416803	-1	protein_coding	169	206	808	371	295	279	137	87	221	279	5689	6222	4648	1587	3424	1623	815	1408	6859	2652
ENSMUSG00000002833.12	ENSMUSG00000002833	Hdgfl2	HDGF like 2 [Source:MGI Symbol;Acc:MGI:1194492]	17	56386634	56407607	1	protein_coding	662	570	1184	858	529	835	636	854	1036	558	2267	1519	1344	760	1107	1210	912	633	1699	1631
ENSMUSG00000002835.10	ENSMUSG00000002835	Chaf1a	chromatin assembly factor 1, subunit A (p150) [Source:MGI Symbol;Acc:MGI:1351331]	17	56347439	56379289	1	protein_coding	36	29	52	41	43	40	34	36	52	26	165	85	155	38	41	84	73	32	106	57
ENSMUSG00000002844.10	ENSMUSG00000002844	Adprh	ADP-ribosylarginine hydrolase [Source:MGI Symbol;Acc:MGI:1098234]	16	38264392	38273065	-1	protein_coding	119	86	173	119	85	161	71	125	156	94	408	251	375	115	152	193	227	134	265	353
ENSMUSG00000002845.15	ENSMUSG00000002845	Tmem39a	transmembrane protein 39a [Source:MGI Symbol;Acc:MGI:1915096]	16	38379060	38412524	1	protein_coding	246	222	380	363	99	186	211	260	183	212	749	575	550	332	311	422	329	299	683	546
ENSMUSG00000002846.10	ENSMUSG00000002846	Timmdc1	translocase of inner mitochondrial membrane domain containing 1 [Source:MGI Symbol;Acc:MGI:1922139]	16	38318709	38343025	-1	protein_coding	590	535	1048	745	552	608	580	726	933	553	1497	1234	829	604	643	788	716	492	1119	1279
ENSMUSG00000002847.8	ENSMUSG00000002847	Pla1a	phospholipase A1 member A [Source:MGI Symbol;Acc:MGI:1934677]	16	38216479	38253507	-1	protein_coding	1002	878	1507	1216	753	920	906	1044	1278	886	2470	1975	1308	709	936	970	1097	665	1618	2105
ENSMUSG00000002870.9	ENSMUSG00000002870	Mcm2	minichromosome maintenance complex component 2 [Source:MGI Symbol;Acc:MGI:105380]	6	88860456	88875762	-1	protein_coding	74	68	101	83	48	73	52	66	80	42	218	173	340	56	74	154	201	62	164	111
ENSMUSG00000002871.15	ENSMUSG00000002871	Tpra1	transmembrane protein, adipocyte asscociated 1 [Source:MGI Symbol;Acc:MGI:1345190]	6	88879233	88889220	1	protein_coding	328	305	551	423	286	425	267	331	368	251	1309	822	837	384	478	637	477	416	847	949
ENSMUSG00000002881.15	ENSMUSG00000002881	Nab1	Ngfi-A binding protein 1 [Source:MGI Symbol;Acc:MGI:107564]	1	52496453	52539838	-1	protein_coding	1826	1615	2693	2454	1955	1625	1590	1772	2004	2019	4910	3055	2708	1568	1399	2156	1802	1354	3474	3847
ENSMUSG00000002885.15	ENSMUSG00000002885	Adgre5	adhesion G protein-coupled receptor E5 [Source:MGI Symbol;Acc:MGI:1347095]	8	84449880	84467955	-1	protein_coding	334	334	594	363	298	285	279	286	363	374	2542	1278	1949	471	510	750	874	466	1201	1473
ENSMUSG00000002897.6	ENSMUSG00000002897	Il17ra	interleukin 17 receptor A [Source:MGI Symbol;Acc:MGI:107399]	6	120440208	120464520	1	protein_coding	378	366	698	447	393	355	374	388	422	350	1403	914	1147	378	508	555	676	423	838	1116
ENSMUSG00000002900.18	ENSMUSG00000002900	Lamb1	laminin B1 [Source:MGI Symbol;Acc:MGI:96743]	12	31315233	31379643	1	protein_coding	147	147	401	256	220	189	206	197	301	194	1270	657	637	338	326	471	307	334	582	1001
ENSMUSG00000002908.18	ENSMUSG00000002908	Kcnn1	potassium intermediate/small conductance calcium-activated channel, subfamily N, member 1 [Source:MGI Symbol;Acc:MGI:1933993]	8	71294693	71315902	-1	protein_coding	74	61	129	124	53	87	66	69	126	70	227	187	93	78	111	95	82	67	173	180
ENSMUSG00000002910.12	ENSMUSG00000002910	Arrdc2	arrestin domain containing 2 [Source:MGI Symbol;Acc:MGI:1918057]	8	71287773	71292364	-1	protein_coding	267	230	430	333	123	279	134	197	267	128	1816	861	504	292	239	425	307	221	680	670
ENSMUSG00000002930.7	ENSMUSG00000002930	Ppp1r17	protein phosphatase 1, regulatory subunit 17 [Source:MGI Symbol;Acc:MGI:1333876]	6	55994482	56009674	1	protein_coding	0	0	0	0	0	0	0	0	0	0	0	0	0	0	0	0	0	0	0	0
ENSMUSG00000002944.16	ENSMUSG00000002944	Cd36	CD36 molecule [Source:MGI Symbol;Acc:MGI:107899]	5	17986688	18093799	-1	protein_coding	1811	1359	2040	3197	1119	1277	1196	964	1583	1803	8875	6388	7885	3143	2910	5584	2261	1521	6686	2703
ENSMUSG00000002948.20	ENSMUSG00000002948	Map2k7	mitogen-activated protein kinase kinase 7 [Source:MGI Symbol;Acc:MGI:1346871]	8	4288740	4297897	1	protein_coding	791	790	1360	1092	692	810	679	943	1143	722	2772	1507	1333	858	933	1249	968	786	1854	2043
ENSMUSG00000002949.16	ENSMUSG00000002949	Timm44	translocase of inner mitochondrial membrane 44 [Source:MGI Symbol;Acc:MGI:1343262]	8	4309731	4325913	-1	protein_coding	963	907	1701	1350	899	979	827	1071	1364	935	2578	1764	1297	900	990	1167	945	813	1959	2125
ENSMUSG00000002957.12	ENSMUSG00000002957	Ap2a2	adaptor-related protein complex 2, alpha 2 subunit [Source:MGI Symbol;Acc:MGI:101920]	7	141142086	141212924	1	protein_coding	1825	1480	3191	2310	1904	2206	1660	2056	2631	1776	5472	4445	4323	2177	2053	3321	2676	1985	5200	6052
ENSMUSG00000002963.18	ENSMUSG00000002963	Pnkp	polynucleotide kinase 3'- phosphatase [Source:MGI Symbol;Acc:MGI:1891698]	7	44506563	44512416	1	protein_coding	438	332	751	520	407	597	414	587	709	375	1144	1002	829	522	558	752	553	407	1082	1089
ENSMUSG00000002968.10	ENSMUSG00000002968	Med25	mediator complex subunit 25 [Source:MGI Symbol;Acc:MGI:1922863]	7	44526189	44542136	-1	protein_coding	655	586	1421	869	650	820	539	748	910	540	1717	1332	1099	527	793	766	718	562	1462	1418
ENSMUSG00000002980.15	ENSMUSG00000002980	Bcam	basal cell adhesion molecule [Source:MGI Symbol;Acc:MGI:1929940]	7	19490056	19504941	-1	protein_coding	60	83	310	144	116	92	73	78	91	67	257	154	191	85	62	109	60	93	152	199
ENSMUSG00000002981.11	ENSMUSG00000002981	Clptm1	cleft lip and palate associated transmembrane protein 1 [Source:MGI Symbol;Acc:MGI:1927155]	7	19365496	19398958	-1	protein_coding	1996	1762	3534	2515	1884	2145	1612	2139	2362	1735	5232	3935	3291	1912	2142	2285	2277	1733	4230	4887
ENSMUSG00000002983.18	ENSMUSG00000002983	Relb	avian reticuloendotheliosis viral (v-rel) oncogene related B [Source:MGI Symbol;Acc:MGI:103289]	7	19340142	19363363	-1	protein_coding	18	28	111	36	39	46	31	25	62	47	254	104	324	43	59	99	134	74	132	116
ENSMUSG00000002984.18	ENSMUSG00000002984	Tomm40	translocase of outer mitochondrial membrane 40 [Source:MGI Symbol;Acc:MGI:1858259]	7	19435238	19449363	-1	protein_coding	631	556	1032	870	483	754	471	747	847	532	1525	1184	886	549	708	735	619	495	1105	1123
ENSMUSG00000002985.17	ENSMUSG00000002985	Apoe	apolipoprotein E [Source:MGI Symbol;Acc:MGI:88057]	7	19430034	19433113	-1	protein_coding	268600	233840	597645	379221	272010	348956	209924	328113	493540	240390	929755	728641	494354	315405	473333	415427	309854	311445	711949	709011
ENSMUSG00000002992.18	ENSMUSG00000002992	Apoc2	apolipoprotein C-II [Source:MGI Symbol;Acc:MGI:88054]	7	19405504	19411866	-1	protein_coding	3929	3087	5059	3101	2522	2307	1990	1284	2719	1366	10891	8459	8578	4216	4217	6503	3700	2490	8017	8854
ENSMUSG00000002996.18	ENSMUSG00000002996	Hbp1	high mobility group box transcription factor 1 [Source:MGI Symbol;Acc:MGI:894659]	12	31976253	32000534	-1	protein_coding	1980	1659	3018	2751	1783	1895	1424	1787	2199	1707	5539	3969	2987	1897	1848	2288	2140	1625	4114	4999
ENSMUSG00000002997.16	ENSMUSG00000002997	Prkar2b	protein kinase, cAMP dependent regulatory, type II beta [Source:MGI Symbol;Acc:MGI:97760]	12	32008475	32111295	-1	protein_coding	6	13	19	16	6	2	4	2	10	7	64	24	36	12	11	20	14	7	18	27
ENSMUSG00000003031.15	ENSMUSG00000003031	Cdkn1b	cyclin-dependent kinase inhibitor 1B [Source:MGI Symbol;Acc:MGI:104565]	6	134897364	134902476	1	protein_coding	329	321	573	554	348	384	303	302	400	307	1432	880	838	420	467	623	416	338	824	1065
ENSMUSG00000003032.9	ENSMUSG00000003032	Klf4	Kruppel-like factor 4 (gut) [Source:MGI Symbol;Acc:MGI:1342287]	4	55527143	55532466	-1	protein_coding	31	35	58	28	23	26	24	66	82	131	104	118	124	51	55	42	45	44	139	98
ENSMUSG00000003033.16	ENSMUSG00000003033	Ap1m1	adaptor-related protein complex AP-1, mu subunit 1 [Source:MGI Symbol;Acc:MGI:102776]	8	72993862	73011229	1	protein_coding	548	453	966	654	481	630	461	684	741	468	1743	1321	1220	671	784	902	744	580	1444	1546
ENSMUSG00000003037.17	ENSMUSG00000003037	Rab8a	RAB8A, member RAS oncogene family [Source:MGI Symbol;Acc:MGI:96960]	8	72915044	72937748	1	protein_coding	1282	1067	2145	1774	1054	1349	1127	1362	1613	1143	3815	2820	2338	1365	1485	1932	1691	1052	2833	3066
ENSMUSG00000003038.16	ENSMUSG00000003038	Hmgn2	high mobility group nucleosomal binding domain 2 [Source:MGI Symbol;Acc:MGI:96136]	4	133692049	133695961	-1	protein_coding	595	508	694	782	264	582	418	516	521	469	1914	1199	1234	499	618	552	638	426	855	903
ENSMUSG00000003039.10	ENSMUSG00000003039	Fam32a	family with sequence similarity 32, member A [Source:MGI Symbol;Acc:MGI:1915172]	8	72973574	72978262	1	protein_coding	818	756	1524	1094	745	926	740	821	1116	709	2805	1640	1320	861	974	1132	1001	773	1794	1786
ENSMUSG00000003051.14	ENSMUSG00000003051	Elf3	E74-like factor 3 [Source:MGI Symbol;Acc:MGI:1101781]	1	135181313	135186306	-1	protein_coding	4	8	18	12	12	26	9	11	10	4	81	30	171	13	7	27	60	13	42	30
ENSMUSG00000003053.18	ENSMUSG00000003053	Cyp2c29	cytochrome P450, family 2, subfamily c, polypeptide 29 [Source:MGI Symbol;Acc:MGI:103238]	19	39257849	39319157	1	protein_coding	64640	51645	101612	82091	54616	66647	60588	59621	85454	65184	61957	71966	16953	24002	35285	29525	13397	17408	67930	50241
ENSMUSG00000003062.14	ENSMUSG00000003062	Stard3nl	STARD3 N-terminal like [Source:MGI Symbol;Acc:MGI:1923455]	13	19541846	19579965	-1	protein_coding	199	158	226	229	142	133	140	159	190	152	646	524	510	217	226	300	301	170	445	443
ENSMUSG00000003068.18	ENSMUSG00000003068	Stk11	serine/threonine kinase 11 [Source:MGI Symbol;Acc:MGI:1341870]	10	79951637	79966516	1	protein_coding	1479	1393	2689	1752	1433	1761	1253	1778	2409	1220	3451	2626	2293	1161	1548	1810	1559	1281	2934	3238
ENSMUSG00000003070.7	ENSMUSG00000003070	Efna2	ephrin A2 [Source:MGI Symbol;Acc:MGI:102707]	10	80015316	80025844	1	protein_coding	2	7	2	3	0	3	1	1	1	1	3	5	6	1	3	1	3	1	3	3
ENSMUSG00000003072.16	ENSMUSG00000003072	Atp5d	ATP synthase, H+ transporting, mitochondrial F1 complex, delta subunit [Source:MGI Symbol;Acc:MGI:1913293]	10	79974466	79981652	1	protein_coding	3415	2829	7194	4715	3279	4155	2725	3895	5516	2913	7627	6329	4587	3048	3667	3942	3229	2690	6518	7330
ENSMUSG00000003099.12	ENSMUSG00000003099	Ppp5c	protein phosphatase 5, catalytic subunit [Source:MGI Symbol;Acc:MGI:102666]	7	16738565	16761849	-1	protein_coding	924	782	1548	1131	947	828	743	839	1092	702	2373	1855	1441	860	1005	1142	1003	785	2015	2251
ENSMUSG00000003119.15	ENSMUSG00000003119	Cdk12	cyclin-dependent kinase 12 [Source:MGI Symbol;Acc:MGI:1098802]	11	98093885	98169330	1	protein_coding	592	531	744	627	447	488	398	537	606	433	1542	984	893	477	549	829	647	541	1091	1333
ENSMUSG00000003123.16	ENSMUSG00000003123	Lipe	lipase, hormone sensitive [Source:MGI Symbol;Acc:MGI:96790]	7	25078952	25098135	-1	protein_coding	475	455	687	548	288	485	272	444	576	328	1280	695	592	332	504	249	361	236	623	591
ENSMUSG00000003131.8	ENSMUSG00000003131	Pafah1b2	platelet-activating factor acetylhydrolase, isoform 1b, subunit 2 [Source:MGI Symbol;Acc:MGI:108415]	9	45874157	45923988	-1	protein_coding	583	477	790	707	540	551	453	527	581	485	1715	1062	1149	537	532	836	683	518	1133	1308
ENSMUSG00000003134.11	ENSMUSG00000003134	Tbc1d8	TBC1 domain family, member 8 [Source:MGI Symbol;Acc:MGI:1927225]	1	39410573	39517836	-1	protein_coding	912	732	1294	1008	921	340	313	388	687	614	2245	1509	1031	711	940	878	924	575	1201	1994
ENSMUSG00000003135.16	ENSMUSG00000003135	Cnot11	CCR4-NOT transcription complex, subunit 11 [Source:MGI Symbol;Acc:MGI:106580]	1	39574073	39585970	1	protein_coding	367	306	558	450	283	369	346	399	487	297	1082	696	564	356	360	514	385	334	689	803
ENSMUSG00000003153.11	ENSMUSG00000003153	Slc2a3	solute carrier family 2 (facilitated glucose transporter), member 3 [Source:MGI Symbol;Acc:MGI:95757]	6	122704768	122778599	-1	protein_coding	6	18	8	8	3	7	4	3	11	5	74	33	52	21	12	28	23	10	19	32
ENSMUSG00000003154.16	ENSMUSG00000003154	Foxj2	forkhead box J2 [Source:MGI Symbol;Acc:MGI:1926805]	6	122796873	122822325	1	protein_coding	254	222	468	344	279	284	235	234	246	162	1080	647	671	328	336	457	362	264	691	877
ENSMUSG00000003161.16	ENSMUSG00000003161	Sri	sorcin [Source:MGI Symbol;Acc:MGI:98419]	5	8096078	8119379	1	protein_coding	684	646	1107	985	611	719	598	721	882	612	2001	1324	1167	572	590	817	776	476	1109	1317
ENSMUSG00000003166.21	ENSMUSG00000003166	Dgcr2	DiGeorge syndrome critical region gene 2 [Source:MGI Symbol;Acc:MGI:892866]	16	17657346	17716426	-1	protein_coding	1878	1566	2880	2274	1576	1694	1468	1725	2152	1399	5408	3905	2525	1621	2029	2284	2020	1363	3592	4169
ENSMUSG00000003184.16	ENSMUSG00000003184	Irf3	interferon regulatory factor 3 [Source:MGI Symbol;Acc:MGI:1859179]	7	44647072	44652272	1	protein_coding	1077	908	1859	1271	889	1231	882	1253	1536	854	2735	2175	1838	1029	1255	1588	1297	1032	2337	2450
ENSMUSG00000003190.13	ENSMUSG00000003190	Bcl2l12	BCL2-like 12 (proline rich) [Source:MGI Symbol;Acc:MGI:1922986]	7	44640646	44648136	-1	protein_coding	72	72	169	92	59	90	66	80	90	60	244	176	165	83	88	150	122	90	222	178
ENSMUSG00000003198.11	ENSMUSG00000003198	Zfp959	zinc finger protein 959 [Source:MGI Symbol;Acc:MGI:2385058]	17	56199093	56205928	1	protein_coding	131	120	126	127	79	113	91	114	101	102	362	246	173	104	119	192	118	99	212	247
ENSMUSG00000003199.17	ENSMUSG00000003199	Mpnd	MPN domain containing [Source:MGI Symbol;Acc:MGI:1915297]	17	56312711	56323790	1	protein_coding	1624	1380	2869	1832	1350	1783	1241	1853	2231	1297	3294	2919	2074	1157	1511	1356	1716	1040	2381	3010
ENSMUSG00000003200.11	ENSMUSG00000003200	Sh3gl1	SH3-domain GRB2-like 1 [Source:MGI Symbol;Acc:MGI:700010]	17	56323750	56343635	-1	protein_coding	396	357	652	454	340	417	317	426	376	249	1137	683	798	397	429	608	478	329	701	865
ENSMUSG00000003206.8	ENSMUSG00000003206	Ebi3	Epstein-Barr virus induced gene 3 [Source:MGI Symbol;Acc:MGI:1354171]	17	56259640	56264022	1	protein_coding	8	11	24	15	6	16	6	7	9	13	77	38	105	10	12	18	24	15	25	28
ENSMUSG00000003208.10	ENSMUSG00000003208	Yju2	YJU2 splicing factor [Source:MGI Symbol;Acc:MGI:1920136]	17	56266099	56275285	1	protein_coding	79	59	104	87	49	120	80	78	105	67	230	178	136	93	101	118	95	67	171	174
ENSMUSG00000003226.8	ENSMUSG00000003226	Ranbp2	RAN binding protein 2 [Source:MGI Symbol;Acc:MGI:894323]	10	58282742	58330178	1	protein_coding	2415	1982	2715	2995	2117	1868	2022	2487	2744	2601	7622	4683	4318	2265	2426	3191	2486	1928	5078	6044
ENSMUSG00000003227.5	ENSMUSG00000003227	Edar	ectodysplasin-A receptor [Source:MGI Symbol;Acc:MGI:1343498]	10	58436611	58511476	-1	protein_coding	0	0	0	2	0	0	1	0	3	1	2	3	1	2	2	0	0	1	2	2
ENSMUSG00000003228.10	ENSMUSG00000003228	Grk5	G protein-coupled receptor kinase 5 [Source:MGI Symbol;Acc:MGI:109161]	19	60878187	61084406	1	protein_coding	87	87	187	130	109	138	103	116	127	91	523	307	408	176	111	423	299	183	432	565
ENSMUSG00000003233.13	ENSMUSG00000003233	Dvl3	dishevelled segment polarity protein 3 [Source:MGI Symbol;Acc:MGI:108100]	16	20335732	20352760	1	protein_coding	505	516	865	634	465	483	458	536	558	467	1571	898	1000	507	610	815	624	495	1191	1323
ENSMUSG00000003234.17	ENSMUSG00000003234	Abcf3	ATP-binding cassette, sub-family F (GCN20), member 3 [Source:MGI Symbol;Acc:MGI:1351656]	16	20367327	20380129	1	protein_coding	1134	963	1805	1459	928	1086	906	1135	1431	1032	2992	2382	1795	1152	1346	1505	1372	901	2189	2383
ENSMUSG00000003235.14	ENSMUSG00000003235	Eif2b5	eukaryotic translation initiation factor 2B, subunit 5 epsilon [Source:MGI Symbol;Acc:MGI:2446176]	16	20317567	20328073	1	protein_coding	865	722	1384	1051	739	889	757	970	1156	871	2539	1958	1483	933	1046	1141	1017	705	1808	2098
ENSMUSG00000003269.18	ENSMUSG00000003269	Cyth2	cytohesin 2 [Source:MGI Symbol;Acc:MGI:1334255]	7	45456061	45464005	-1	protein_coding	404	372	848	537	401	397	362	368	531	336	1169	893	849	447	440	594	497	370	904	1069
ENSMUSG00000003271.18	ENSMUSG00000003271	Sult2b1	sulfotransferase family, cytosolic, 2B, member 1 [Source:MGI Symbol;Acc:MGI:1926342]	7	45379407	45434093	-1	protein_coding	1	0	0	0	1	2	0	2	1	0	7	1	4	1	1	3	0	1	0	0
ENSMUSG00000003273.15	ENSMUSG00000003273	Car11	carbonic anhydrase 11 [Source:MGI Symbol;Acc:MGI:1336193]	7	45349267	45354106	1	protein_coding	11	14	27	16	8	12	3	10	19	8	18	16	13	9	13	8	2	1	17	20
ENSMUSG00000003279.18	ENSMUSG00000003279	Dlgap1	DLG associated protein 1 [Source:MGI Symbol;Acc:MGI:1346065]	17	70276068	71128408	1	protein_coding	27	46	101	62	46	41	56	74	78	76	121	68	24	60	33	40	37	16	114	54
ENSMUSG00000003282.10	ENSMUSG00000003282	Plag1	pleiomorphic adenoma gene 1 [Source:MGI Symbol;Acc:MGI:1891916]	4	3900996	3938423	-1	protein_coding	5	8	11	5	8	6	11	4	10	3	15	13	5	8	3	1	6	3	10	9
ENSMUSG00000003283.16	ENSMUSG00000003283	Hck	hemopoietic cell kinase [Source:MGI Symbol;Acc:MGI:96052]	2	152950388	152993361	1	protein_coding	72	74	117	50	47	36	33	50	65	88	809	420	1044	85	175	220	452	141	309	317
ENSMUSG00000003299.11	ENSMUSG00000003299	Mrpl4	mitochondrial ribosomal protein L4 [Source:MGI Symbol;Acc:MGI:2137210]	9	20914034	20920135	1	protein_coding	454	414	911	627	463	686	487	592	724	378	1491	1045	964	551	611	943	717	531	1161	1113
ENSMUSG00000003308.16	ENSMUSG00000003308	Keap1	kelch-like ECH-associated protein 1 [Source:MGI Symbol;Acc:MGI:1858732]	9	21141026	21150657	-1	protein_coding	1030	905	1962	1358	973	1147	886	1053	1412	907	2877	1940	1953	912	1066	1523	1234	827	2116	2054
ENSMUSG00000003309.15	ENSMUSG00000003309	Ap1m2	adaptor protein complex AP-1, mu 2 subunit [Source:MGI Symbol;Acc:MGI:1336974]	9	21205571	21223633	-1	protein_coding	5	4	15	6	10	5	5	7	7	3	33	5	13	6	6	14	6	8	9	10
ENSMUSG00000003316.15	ENSMUSG00000003316	Glg1	golgi apparatus protein 1 [Source:MGI Symbol;Acc:MGI:104967]	8	111881053	111985848	-1	protein_coding	1153	962	1854	1370	1026	1000	891	1000	1299	1052	4522	2543	2651	1097	1161	1578	1521	1006	2524	3037
ENSMUSG00000003341.10	ENSMUSG00000003341	Atp8b3	ATPase, class I, type 8B, member 3 [Source:MGI Symbol;Acc:MGI:1914581]	10	80355418	80374958	-1	protein_coding	0	0	0	0	0	0	0	0	0	0	0	0	1	0	0	0	0	0	0	0
ENSMUSG00000003344.15	ENSMUSG00000003344	Btbd2	BTB (POZ) domain containing 2 [Source:MGI Symbol;Acc:MGI:1933831]	10	80478451	80492905	-1	protein_coding	514	438	1019	710	441	563	353	501	610	354	1362	1007	727	481	541	572	561	377	1058	1077
ENSMUSG00000003345.17	ENSMUSG00000003345	Csnk1g2	casein kinase 1, gamma 2 [Source:MGI Symbol;Acc:MGI:1920014]	10	80458672	80476583	1	protein_coding	1275	1096	2624	1547	1370	1554	963	1419	1961	1031	2820	2145	1951	1082	1185	1477	1250	969	2296	2422
ENSMUSG00000003346.15	ENSMUSG00000003346	Abhd17a	abhydrolase domain containing 17A [Source:MGI Symbol;Acc:MGI:106388]	10	80419488	80426175	-1	protein_coding	643	535	1370	860	636	804	502	687	1018	495	1496	1178	1216	576	683	811	656	502	1263	1290
ENSMUSG00000003348.11	ENSMUSG00000003348	Mob3a	MOB kinase activator 3A [Source:MGI Symbol;Acc:MGI:3050117]	10	80521087	80537811	-1	protein_coding	110	105	162	111	111	149	61	139	159	90	574	262	502	114	133	179	214	135	248	265
ENSMUSG00000003352.15	ENSMUSG00000003352	Cacnb3	calcium channel, voltage-dependent, beta 3 subunit [Source:MGI Symbol;Acc:MGI:103307]	15	98528721	98542410	1	protein_coding	6	19	31	8	17	20	9	10	7	5	99	21	86	12	15	29	25	18	19	40
ENSMUSG00000003354.7	ENSMUSG00000003354	Ccdc65	coiled-coil domain containing 65 [Source:MGI Symbol;Acc:MGI:2146001]	15	98606088	98621217	1	protein_coding	0	1	0	0	1	0	1	0	0	0	1	0	1	0	1	0	1	0	0	1
ENSMUSG00000003355.8	ENSMUSG00000003355	Fkbp11	FK506 binding protein 11 [Source:MGI Symbol;Acc:MGI:1913370]	15	98622247	98626079	-1	protein_coding	190	196	358	239	227	241	178	184	345	123	677	282	520	116	248	228	321	211	224	485
ENSMUSG00000003360.16	ENSMUSG00000003360	Ddx23	DEAD box helicase 23 [Source:MGI Symbol;Acc:MGI:1921601]	15	98543015	98560775	-1	protein_coding	888	834	1657	1241	954	1062	878	1221	1505	944	3024	2173	1805	980	1126	1588	1081	935	2428	2646
ENSMUSG00000003363.16	ENSMUSG00000003363	Pld3	phospholipase D family, member 3 [Source:MGI Symbol;Acc:MGI:1333782]	7	27231425	27252643	-1	protein_coding	406	391	890	498	417	433	301	447	455	369	1955	1153	1944	416	601	703	796	468	1025	1224
ENSMUSG00000003378.10	ENSMUSG00000003378	Grik5	glutamate receptor, ionotropic, kainate 5 (gamma 2) [Source:MGI Symbol;Acc:MGI:95818]	7	24709274	24771771	-1	protein_coding	240	209	395	345	164	324	172	311	327	177	824	415	229	246	286	279	206	238	527	451
ENSMUSG00000003379.8	ENSMUSG00000003379	Cd79a	CD79A antigen (immunoglobulin-associated alpha) [Source:MGI Symbol;Acc:MGI:101774]	7	24596806	24601622	1	protein_coding	18	96	51	15	7	23	13	24	28	19	69	41	30	19	34	40	6	16	53	43
ENSMUSG00000003380.12	ENSMUSG00000003380	Rabac1	Rab acceptor 1 (prenylated) [Source:MGI Symbol;Acc:MGI:1201692]	7	24669177	24672179	-1	protein_coding	434	463	1032	609	561	541	421	509	671	357	1291	1025	1124	456	583	574	516	437	1043	1171
ENSMUSG00000003382.19	ENSMUSG00000003382	Etv3	ets variant 3 [Source:MGI Symbol;Acc:MGI:1350926]	3	87432714	87447463	1	protein_coding	375	357	707	515	397	395	300	355	415	306	1451	791	772	406	432	481	494	338	894	1015
ENSMUSG00000003402.15	ENSMUSG00000003402	Prkcsh	protein kinase C substrate 80K-H [Source:MGI Symbol;Acc:MGI:107877]	9	21914102	21925518	1	protein_coding	2203	1950	3985	2878	2062	2658	1942	2818	3645	2057	6357	4804	3812	2056	2643	2881	2881	2159	4442	5783
ENSMUSG00000003410.9	ENSMUSG00000003410	Elavl3	ELAV like RNA binding protein 3 [Source:MGI Symbol;Acc:MGI:109157]	9	21926301	21963319	-1	protein_coding	0	0	0	0	0	0	0	0	0	0	0	0	0	0	0	0	0	0	0	0
ENSMUSG00000003411.11	ENSMUSG00000003411	Rab3b	RAB3B, member RAS oncogene family [Source:MGI Symbol;Acc:MGI:1917158]	4	108736260	108800521	1	protein_coding	2	4	13	2	2	0	3	3	1	5	0	11	14	1	0	5	9	0	12	19
ENSMUSG00000003418.12	ENSMUSG00000003418	St8sia6	ST8 alpha-N-acetyl-neuraminide alpha-2,8-sialyltransferase 6 [Source:MGI Symbol;Acc:MGI:2386797]	2	13655832	13798875	-1	protein_coding	1	9	2	1	1	0	4	2	0	2	11	7	14	0	0	3	11	3	1	5
ENSMUSG00000003420.9	ENSMUSG00000003420	Fcgrt	Fc fragment of IgG receptor and transporter [Source:MGI Symbol;Acc:MGI:103017]	7	44742414	44753275	-1	protein_coding	2973	2492	6229	3965	2916	3183	2373	3220	4781	2770	8018	6200	4652	2767	3579	3547	3118	2537	6470	6580
ENSMUSG00000003421.14	ENSMUSG00000003421	Nosip	nitric oxide synthase interacting protein [Source:MGI Symbol;Acc:MGI:1913644]	7	44711853	44727634	1	protein_coding	367	278	710	418	296	418	252	394	499	266	1085	692	707	344	432	486	457	310	669	749
ENSMUSG00000003423.16	ENSMUSG00000003423	Pih1d1	PIH1 domain containing 1 [Source:MGI Symbol;Acc:MGI:1916095]	7	44803727	44809489	1	protein_coding	466	465	1018	643	514	583	480	529	863	509	1398	1241	845	548	670	807	627	480	1090	1254
ENSMUSG00000003429.12	ENSMUSG00000003429	Rps11	ribosomal protein S11 [Source:MGI Symbol;Acc:MGI:1351329]	7	44771803	44773863	-1	protein_coding	3791	3400	6510	4670	3217	3592	2929	3102	3882	3203	7912	6011	5543	2789	3394	3733	3573	2427	5332	6877
ENSMUSG00000003435.10	ENSMUSG00000003435	Supt5	suppressor of Ty 5, DSIF elongation factor subunit [Source:MGI Symbol;Acc:MGI:1202400]	7	28014316	28038171	-1	protein_coding	1442	1280	2407	1853	1182	1488	1353	1657	2134	1373	4314	2879	3182	1621	1900	2323	1780	1395	3422	3867
ENSMUSG00000003436.12	ENSMUSG00000003436	Dll3	delta like canonical Notch ligand 3 [Source:MGI Symbol;Acc:MGI:1096877]	7	27992978	28001663	-1	protein_coding	0	1	0	0	0	0	0	0	0	0	0	0	0	0	0	0	0	0	0	0
ENSMUSG00000003437.15	ENSMUSG00000003437	Paf1	Paf1, RNA polymerase II complex component [Source:MGI Symbol;Acc:MGI:1923988]	7	28092376	28098813	1	protein_coding	630	585	1137	849	557	661	561	765	1116	651	1899	1393	1109	668	795	908	708	586	1362	1518
ENSMUSG00000003438.18	ENSMUSG00000003438	Timm50	translocase of inner mitochondrial membrane 50 [Source:MGI Symbol;Acc:MGI:1913775]	7	28004941	28011497	-1	protein_coding	506	465	977	697	504	650	481	562	744	420	1267	1037	847	416	538	579	478	429	865	1027
ENSMUSG00000003444.9	ENSMUSG00000003444	Med29	mediator complex subunit 29 [Source:MGI Symbol;Acc:MGI:1914474]	7	28085571	28092133	-1	protein_coding	269	211	438	296	218	305	230	300	402	204	619	536	369	224	284	299	304	194	471	631
ENSMUSG00000003452.16	ENSMUSG00000003452	Bicd1	BICD cargo adaptor 1 [Source:MGI Symbol;Acc:MGI:1101760]	6	149310384	149464827	1	protein_coding	6	1	16	1	7	0	5	3	3	5	30	4	13	5	2	6	8	6	12	20
ENSMUSG00000003458.13	ENSMUSG00000003458	Ncstn	nicastrin [Source:MGI Symbol;Acc:MGI:1891700]	1	171893580	171910362	-1	protein_coding	1213	1012	2110	1635	1046	1191	1032	1152	1295	1131	3970	2662	2267	1279	1222	1705	1516	1082	2706	3026
ENSMUSG00000003464.14	ENSMUSG00000003464	Pex19	peroxisomal biogenesis factor 19 [Source:MGI Symbol;Acc:MGI:1334458]	1	171954322	171964060	1	protein_coding	3090	2714	4830	4007	2158	2656	2307	2912	3663	2854	7123	5388	3529	2568	2749	3783	2602	1907	5542	4525
ENSMUSG00000003469.10	ENSMUSG00000003469	Phyhip	phytanoyl-CoA hydroxylase interacting protein [Source:MGI Symbol;Acc:MGI:1860417]	14	70694916	70706272	1	protein_coding	0	3	5	3	1	0	3	1	1	0	4	0	2	1	4	1	0	1	4	5
ENSMUSG00000003476.17	ENSMUSG00000003476	Crhr2	corticotropin releasing hormone receptor 2 [Source:MGI Symbol;Acc:MGI:894312]	6	55067034	55110001	-1	protein_coding	7	4	9	5	9	9	4	5	8	3	3	0	0	1	1	0	1	0	2	6
ENSMUSG00000003477.6	ENSMUSG00000003477	Inmt	indolethylamine N-methyltransferase [Source:MGI Symbol;Acc:MGI:102963]	6	55147611	55152028	-1	protein_coding	21473	20060	37558	30266	15046	12283	15233	13315	31489	18665	46671	23575	8266	10664	14431	11860	6402	9182	20151	25470
ENSMUSG00000003484.5	ENSMUSG00000003484	Cyp4f18	cytochrome P450, family 4, subfamily f, polypeptide 18 [Source:MGI Symbol;Acc:MGI:1919304]	8	72742326	72763470	-1	protein_coding	9	12	23	6	10	4	4	6	12	4	124	40	366	11	47	24	76	11	45	42
ENSMUSG00000003500.14	ENSMUSG00000003500	Impdh1	inosine monophosphate dehydrogenase 1 [Source:MGI Symbol;Acc:MGI:96567]	6	29200433	29216363	-1	protein_coding	60	79	113	83	67	71	39	55	72	66	230	150	195	81	73	118	121	68	147	176
ENSMUSG00000003505.16	ENSMUSG00000003505	Psg18	pregnancy specific glycoprotein 18 [Source:MGI Symbol;Acc:MGI:1347251]	7	18079347	18088934	-1	protein_coding	0	0	0	0	0	0	0	0	0	0	0	0	0	0	0	0	0	0	0	0
ENSMUSG00000003518.14	ENSMUSG00000003518	Dusp3	dual specificity phosphatase 3 (vaccinia virus phosphatase VH1-related) [Source:MGI Symbol;Acc:MGI:1919599]	11	101861969	101877839	-1	protein_coding	1069	954	1996	1465	1155	1038	1119	1167	1661	1258	3372	2531	2977	1112	1210	1734	1325	946	2479	3460
ENSMUSG00000003526.13	ENSMUSG00000003526	Prodh	proline dehydrogenase [Source:MGI Symbol;Acc:MGI:97770]	16	17878221	17908067	-1	protein_coding	6291	5232	8488	8035	3469	4822	3708	5014	7047	3801	15756	12298	5269	5224	6243	4825	4947	3104	8270	8371
ENSMUSG00000003527.10	ENSMUSG00000003527	Ess2	ess-2 splicing factor [Source:MGI Symbol;Acc:MGI:107854]	16	17718573	17729212	-1	protein_coding	135	112	253	168	120	145	96	157	204	112	428	287	308	153	191	226	168	146	323	285
ENSMUSG00000003528.16	ENSMUSG00000003528	Slc25a1	solute carrier family 25 (mitochondrial carrier, citrate transporter), member 1 [Source:MGI Symbol;Acc:MGI:1345283]	16	17743087	17746083	-1	protein_coding	5794	4871	9892	7424	4563	6812	4413	5870	7257	4295	10142	7650	4695	4465	2877	5471	4075	3028	7124	6829
ENSMUSG00000003531.16	ENSMUSG00000003531	Dgcr6	DiGeorge syndrome critical region gene 6 [Source:MGI Symbol;Acc:MGI:1202877]	16	17870724	17889496	1	protein_coding	899	704	1613	1058	730	808	616	869	1341	671	1687	1433	891	681	688	833	662	477	1338	1246
ENSMUSG00000003534.18	ENSMUSG00000003534	Ddr1	discoidin domain receptor family, member 1 [Source:MGI Symbol;Acc:MGI:99216]	17	35992459	36015513	-1	protein_coding	36	45	138	47	54	57	41	44	41	18	247	78	302	61	67	102	71	55	108	102
ENSMUSG00000003541.7	ENSMUSG00000003541	Ier3	immediate early response 3 [Source:MGI Symbol;Acc:MGI:104814]	17	36132576	36133815	1	protein_coding	17	17	54	41	34	13	16	21	15	29	59	19	116	8	13	30	35	11	32	24
ENSMUSG00000003545.4	ENSMUSG00000003545	Fosb	FBJ osteosarcoma oncogene B [Source:MGI Symbol;Acc:MGI:95575]	7	19036621	19043976	-1	protein_coding	32	67	51	342	86	36	202	359	246	123	33	29	39	79	258	42	24	196	320	1275
ENSMUSG00000003546.11	ENSMUSG00000003546	Klc4	kinesin light chain 4 [Source:MGI Symbol;Acc:MGI:1922014]	17	46941550	46956948	-1	protein_coding	1426	1210	2289	1712	1170	1197	960	1276	1694	963	3942	2755	2229	1454	1677	1849	1719	1109	2598	2803
ENSMUSG00000003549.10	ENSMUSG00000003549	Ercc1	excision repair cross-complementing rodent repair deficiency, complementation group 1 [Source:MGI Symbol;Acc:MGI:95412]	7	19078703	19090449	1	protein_coding	57	60	126	71	65	87	55	76	110	57	244	151	161	78	98	103	75	57	128	152
ENSMUSG00000003555.9	ENSMUSG00000003555	Cyp17a1	cytochrome P450, family 17, subfamily a, polypeptide 1 [Source:MGI Symbol;Acc:MGI:88586]	19	46655604	46661611	-1	protein_coding	113	99	195	161	145	80	115	118	153	111	388	406	95	439	95	517	161	55	460	161
ENSMUSG00000003559.9	ENSMUSG00000003559	As3mt	arsenite methyltransferase [Source:MGI Symbol;Acc:MGI:1929882]	19	46695897	46729538	1	protein_coding	1080	845	1546	1628	879	978	902	1014	1367	756	2730	2210	1359	1277	930	1630	946	529	2166	1371
ENSMUSG00000003573.16	ENSMUSG00000003573	Homer3	homer scaffolding protein 3 [Source:MGI Symbol;Acc:MGI:1347359]	8	70735477	70747011	1	protein_coding	30	32	78	43	34	39	35	27	49	29	145	69	114	34	32	66	64	48	94	97
ENSMUSG00000003575.14	ENSMUSG00000003575	Crtc1	CREB regulated transcription coactivator 1 [Source:MGI Symbol;Acc:MGI:2142523]	8	70835005	70892229	-1	protein_coding	199	139	335	228	146	232	200	242	239	172	771	480	401	210	253	295	283	215	563	616
ENSMUSG00000003581.15	ENSMUSG00000003581	Rnf215	ring finger protein 215 [Source:MGI Symbol;Acc:MGI:1918923]	11	4085202	4091172	1	protein_coding	212	190	373	261	192	203	195	208	280	172	675	460	442	199	229	354	259	205	447	481
ENSMUSG00000003585.14	ENSMUSG00000003585	Sec14l2	SEC14-like lipid binding 2 [Source:MGI Symbol;Acc:MGI:1915065]	11	4047039	4073415	-1	protein_coding	18498	15689	27381	21959	12322	17975	11722	16494	21838	12840	44652	31874	20714	18560	13743	24829	16696	12643	39887	38817
ENSMUSG00000003604.15	ENSMUSG00000003604	Aven	apoptosis, caspase activation inhibitor [Source:MGI Symbol;Acc:MGI:1921518]	2	112323309	112464918	1	protein_coding	279	247	493	379	279	271	254	279	382	268	759	632	455	272	315	393	317	250	543	795
ENSMUSG00000003617.17	ENSMUSG00000003617	Cp	ceruloplasmin [Source:MGI Symbol;Acc:MGI:88476]	3	20011218	20063309	1	protein_coding	30593	27054	41479	39501	23755	26913	24353	27766	33610	25460	103685	72009	82889	32228	33615	46666	56324	25084	68623	86539
ENSMUSG00000003623.5	ENSMUSG00000003623	Crot	carnitine O-octanoyltransferase [Source:MGI Symbol;Acc:MGI:1921364]	5	9016033	9047324	-1	protein_coding	10718	9014	15669	12793	10545	11467	9203	12135	12769	12288	20848	21160	16716	8081	11211	14546	10653	9521	28981	32573
ENSMUSG00000003644.18	ENSMUSG00000003644	Rps6ka1	ribosomal protein S6 kinase polypeptide 1 [Source:MGI Symbol;Acc:MGI:104558]	4	133574601	133615108	-1	protein_coding	410	387	905	640	400	371	367	278	412	283	1860	862	1160	436	468	735	428	323	771	573
ENSMUSG00000003657.10	ENSMUSG00000003657	Calb2	calbindin 2 [Source:MGI Symbol;Acc:MGI:101914]	8	110864134	110894842	-1	protein_coding	0	0	0	0	0	0	0	0	0	0	0	0	0	0	0	0	0	0	0	0
ENSMUSG00000003660.11	ENSMUSG00000003660	Snrnp200	small nuclear ribonucleoprotein 200 (U5) [Source:MGI Symbol;Acc:MGI:2444401]	2	127050306	127082371	1	protein_coding	1693	1506	2765	2337	1532	1782	1445	1854	2174	1657	6675	4141	3092	1789	1978	2238	2171	1581	4101	5047
ENSMUSG00000003662.11	ENSMUSG00000003662	Ciao1	cytosolic iron-sulfur protein assembly 1 [Source:MGI Symbol;Acc:MGI:1346998]	2	127082858	127089736	-1	protein_coding	928	762	1479	1274	699	813	635	799	1149	786	2348	1799	1210	792	972	1005	1021	697	1484	1734
ENSMUSG00000003665.8	ENSMUSG00000003665	Has1	hyaluronan synthase 1 [Source:MGI Symbol;Acc:MGI:106590]	17	18063585	18075467	-1	protein_coding	0	1	2	0	1	0	1	0	0	0	0	1	1	0	0	4	0	1	6	0
ENSMUSG00000003680.17	ENSMUSG00000003680	Taf6l	TATA-box binding protein associated factor 6 like [Source:MGI Symbol;Acc:MGI:2444957]	19	8751851	8763781	-1	protein_coding	42	39	99	45	54	74	73	67	78	49	194	148	159	56	72	91	91	53	150	138
ENSMUSG00000003721.15	ENSMUSG00000003721	Insig2	insulin induced gene 2 [Source:MGI Symbol;Acc:MGI:1920249]	1	121232082	121260318	-1	protein_coding	2295	1948	4001	4400	2772	4238	2841	3550	2820	3194	10255	11756	12290	11355	5854	17502	7805	7194	21040	24130
ENSMUSG00000003731.14	ENSMUSG00000003731	Kpna6	karyopherin (importin) alpha 6 [Source:MGI Symbol;Acc:MGI:1100836]	4	129537773	129566560	-1	protein_coding	1520	1244	2059	1795	1082	1255	1214	1437	1418	1219	4141	2711	2131	1271	1354	1891	1485	1163	2773	2905
ENSMUSG00000003746.17	ENSMUSG00000003746	Man1a	mannosidase 1, alpha [Source:MGI Symbol;Acc:MGI:104677]	10	53780881	53952705	-1	protein_coding	4413	3823	5738	6358	4506	4078	3784	3888	4552	4464	13601	10943	7287	4807	4718	6276	5076	3849	11349	12524
ENSMUSG00000003752.10	ENSMUSG00000003752	Itpkc	inositol 1,4,5-trisphosphate 3-kinase C [Source:MGI Symbol;Acc:MGI:2442554]	7	26906597	26928086	-1	protein_coding	147	149	291	213	173	164	123	158	198	106	418	335	256	151	158	227	161	137	360	378
ENSMUSG00000003762.14	ENSMUSG00000003762	Coq8b	coenzyme Q8B [Source:MGI Symbol;Acc:MGI:1924139]	7	26932448	26957375	1	protein_coding	407	315	795	516	354	439	300	472	574	341	983	677	575	285	407	446	330	305	665	680
ENSMUSG00000003778.15	ENSMUSG00000003778	Brd8	bromodomain containing 8 [Source:MGI Symbol;Acc:MGI:1925906]	18	34731668	34757654	-1	protein_coding	371	337	525	536	340	406	359	403	425	267	1696	847	1012	425	468	741	577	458	968	1183
ENSMUSG00000003779.17	ENSMUSG00000003779	Kif20a	kinesin family member 20A [Source:MGI Symbol;Acc:MGI:1201682]	18	34757666	34766330	1	protein_coding	22	23	33	13	21	17	13	13	21	16	77	48	169	19	14	59	37	13	57	47
ENSMUSG00000003808.19	ENSMUSG00000003808	Farsa	phenylalanyl-tRNA synthetase, alpha subunit [Source:MGI Symbol;Acc:MGI:1913840]	8	85583618	85595886	1	protein_coding	382	361	690	452	287	452	312	353	468	298	1080	747	702	400	470	565	427	377	809	836
ENSMUSG00000003809.15	ENSMUSG00000003809	Gcdh	glutaryl-Coenzyme A dehydrogenase [Source:MGI Symbol;Acc:MGI:104541]	8	85613022	85620550	-1	protein_coding	15652	13158	21982	19323	11421	14048	11805	14918	20061	14207	39186	30662	14976	13343	17089	17011	12136	10997	27759	29893
ENSMUSG00000003810.14	ENSMUSG00000003810	Mast2	microtubule associated serine/threonine kinase 2 [Source:MGI Symbol;Acc:MGI:894676]	4	116163959	116321380	-1	protein_coding	537	502	970	675	468	481	456	557	659	378	1673	1007	1333	518	510	934	649	530	1150	1360
ENSMUSG00000003812.14	ENSMUSG00000003812	Dnase2a	deoxyribonuclease II alpha [Source:MGI Symbol;Acc:MGI:1329019]	8	85635189	85649544	1	protein_coding	454	386	806	528	455	456	329	387	615	358	1234	797	1083	309	443	601	532	327	795	919
ENSMUSG00000003813.16	ENSMUSG00000003813	Rad23a	RAD23 homolog A, nucleotide excision repair protein [Source:MGI Symbol;Acc:MGI:105126]	8	85560648	85567294	-1	protein_coding	1065	935	2186	1588	922	1232	1007	1335	1610	1155	3160	2638	1366	1343	1371	1715	1115	816	2579	2337
ENSMUSG00000003814.9	ENSMUSG00000003814	Calr	calreticulin [Source:MGI Symbol;Acc:MGI:88252]	8	85568479	85573563	-1	protein_coding	21031	18216	29498	25533	18244	26015	17808	21762	25266	16643	56416	34686	43293	14205	20036	20300	27643	18963	31033	53456
ENSMUSG00000003824.13	ENSMUSG00000003824	Syce2	synaptonemal complex central element protein 2 [Source:MGI Symbol;Acc:MGI:1919096]	8	85598740	85614850	1	protein_coding	13	10	30	23	11	13	10	7	16	16	35	39	58	18	20	21	32	13	48	42
ENSMUSG00000003847.17	ENSMUSG00000003847	Nfat5	nuclear factor of activated T cells 5 [Source:MGI Symbol;Acc:MGI:1859333]	8	108020102	108106149	1	protein_coding	984	958	1029	948	871	936	889	852	918	782	3773	1775	1734	847	804	1731	1186	1096	2231	3213
ENSMUSG00000003848.15	ENSMUSG00000003848	Nob1	NIN1/RPN12 binding protein 1 homolog [Source:MGI Symbol;Acc:MGI:1914869]	8	108139118	108151683	-1	protein_coding	186	182	282	183	123	155	129	196	217	125	434	272	263	132	170	302	200	161	290	264
ENSMUSG00000003849.9	ENSMUSG00000003849	Nqo1	NAD(P)H dehydrogenase, quinone 1 [Source:MGI Symbol;Acc:MGI:103187]	8	108114857	108129838	-1	protein_coding	259	183	332	345	119	159	203	143	211	185	580	268	444	140	214	204	118	75	308	134
ENSMUSG00000003863.19	ENSMUSG00000003863	Ppfia3	protein tyrosine phosphatase, receptor type, f polypeptide (PTPRF), interacting protein (liprin), alpha 3 [Source:MGI Symbol;Acc:MGI:1924037]	7	44988546	45016443	-1	protein_coding	1	1	0	1	0	0	0	0	0	0	1	0	1	0	1	1	0	0	2	0
ENSMUSG00000003865.17	ENSMUSG00000003865	Gys1	glycogen synthase 1, muscle [Source:MGI Symbol;Acc:MGI:101805]	7	45084268	45106043	1	protein_coding	73	53	84	96	48	55	51	57	46	35	258	130	160	61	78	80	87	66	131	162
ENSMUSG00000003868.15	ENSMUSG00000003868	Ruvbl2	RuvB-like protein 2 [Source:MGI Symbol;Acc:MGI:1342299]	7	45071184	45087520	-1	protein_coding	161	139	343	285	173	236	165	212	244	107	557	420	434	184	209	303	249	171	401	402
ENSMUSG00000003872.10	ENSMUSG00000003872	Lin7b	lin-7 homolog B (C. elegans) [Source:MGI Symbol;Acc:MGI:1330858]	7	45017315	45020007	-1	protein_coding	0	0	0	0	0	1	0	0	2	2	0	0	1	4	0	2	1	0	0	0
ENSMUSG00000003873.12	ENSMUSG00000003873	Bax	BCL2-associated X protein [Source:MGI Symbol;Acc:MGI:99702]	7	45111121	45116322	-1	protein_coding	269	218	521	372	274	305	268	278	452	280	822	566	862	264	379	505	397	252	650	637
ENSMUSG00000003882.6	ENSMUSG00000003882	Il7r	interleukin 7 receptor [Source:MGI Symbol;Acc:MGI:96562]	15	9505874	9530262	-1	protein_coding	11	33	16	10	3	5	9	3	8	14	113	80	156	15	25	30	37	15	34	104
ENSMUSG00000003923.15	ENSMUSG00000003923	Tfam	transcription factor A, mitochondrial [Source:MGI Symbol;Acc:MGI:107810]	10	71061294	71074110	-1	protein_coding	894	704	1426	1329	793	827	750	823	1139	817	2137	1739	1125	752	822	1165	801	618	1613	1614
ENSMUSG00000003929.12	ENSMUSG00000003929	Zfp81	zinc finger protein 81 [Source:MGI Symbol;Acc:MGI:1890752]	17	33548316	33577852	-1	protein_coding	69	77	86	115	95	82	77	59	58	51	389	191	167	100	58	146	98	74	179	227
ENSMUSG00000003934.6	ENSMUSG00000003934	Efnb3	ephrin B3 [Source:MGI Symbol;Acc:MGI:109196]	11	69444918	69451031	-1	protein_coding	2	1	2	2	0	0	1	0	1	0	10	4	5	1	5	8	2	4	7	7
ENSMUSG00000003948.18	ENSMUSG00000003948	Mmd	monocyte to macrophage differentiation-associated [Source:MGI Symbol;Acc:MGI:1914718]	11	90140282	90169415	1	protein_coding	3169	2637	4271	3683	2909	2630	2141	2240	2503	2804	6062	4611	3554	2033	2387	3079	2029	1912	5882	5295
ENSMUSG00000003949.17	ENSMUSG00000003949	Hlf	hepatic leukemia factor [Source:MGI Symbol;Acc:MGI:96108]	11	90227362	90281721	-1	protein_coding	1163	937	1928	1649	1137	885	1047	832	1176	1093	4698	2428	1332	1108	1398	1334	893	856	2464	2085
ENSMUSG00000003955.9	ENSMUSG00000003955	Fam162a	family with sequence similarity 162, member A [Source:MGI Symbol;Acc:MGI:1917436]	16	35864131	35891964	-1	protein_coding	837	669	1286	1006	706	720	693	693	927	669	1591	1469	981	619	731	961	675	515	1278	1319
ENSMUSG00000003970.10	ENSMUSG00000003970	Rpl8	ribosomal protein L8 [Source:MGI Symbol;Acc:MGI:1350927]	15	76788278	76790514	1	protein_coding	4822	4387	10914	6561	5221	5799	4385	5621	8061	4667	11391	9102	8307	4367	5480	5674	4957	4098	8324	10823
ENSMUSG00000003974.7	ENSMUSG00000003974	Grm3	glutamate receptor, metabotropic 3 [Source:MGI Symbol;Acc:MGI:1351340]	5	9535541	9775170	-1	protein_coding	0	0	1	0	0	0	0	0	0	0	0	0	0	0	0	0	0	0	0	0
ENSMUSG00000003992.16	ENSMUSG00000003992	Ssbp2	single-stranded DNA binding protein 2 [Source:MGI Symbol;Acc:MGI:1914220]	13	91608402	91851548	1	protein_coding	46	47	66	43	38	33	27	52	44	15	136	65	47	16	25	54	34	23	80	78
ENSMUSG00000004018.10	ENSMUSG00000004018	Fancl	Fanconi anemia, complementation group L [Source:MGI Symbol;Acc:MGI:1914280]	11	26336135	26421876	1	protein_coding	154	126	229	203	118	197	160	179	170	155	538	376	256	140	163	215	181	135	344	298
ENSMUSG00000004031.14	ENSMUSG00000004031	Brinp2	bone morphogenic protein/retinoic acid inducible neural-specific 2 [Source:MGI Symbol;Acc:MGI:2443333]	1	158072839	158183896	-1	protein_coding	0	1	3	0	0	0	0	0	0	0	2	0	0	0	0	0	0	0	0	0
ENSMUSG00000004032.11	ENSMUSG00000004032	Gstm5	glutathione S-transferase, mu 5 [Source:MGI Symbol;Acc:MGI:1309466]	3	107803137	107806002	1	protein_coding	236	217	362	258	184	176	188	187	261	140	441	278	207	162	160	168	147	84	192	229
ENSMUSG00000004035.13	ENSMUSG00000004035	Gstm7	glutathione S-transferase, mu 7 [Source:MGI Symbol;Acc:MGI:1915562]	3	107833650	107839133	-1	protein_coding	1231	1064	2149	1811	1046	1707	1302	1700	2142	1242	3241	2706	1465	1492	1085	2045	1597	1025	2930	2679
ENSMUSG00000004038.10	ENSMUSG00000004038	Gstm3	glutathione S-transferase, mu 3 [Source:MGI Symbol;Acc:MGI:106026]	3	107871012	107876599	-1	protein_coding	2460	1784	5569	5190	2300	2831	3682	2405	4081	1539	3146	2247	18166	1230	977	3744	1448	788	2044	1138
ENSMUSG00000004040.17	ENSMUSG00000004040	Stat3	signal transducer and activator of transcription 3 [Source:MGI Symbol;Acc:MGI:103038]	11	100775924	100830366	-1	protein_coding	2609	2274	3666	2832	2367	3907	1960	3034	3346	2418	7677	9085	5156	2383	4120	2969	5353	2324	6378	6962
ENSMUSG00000004043.15	ENSMUSG00000004043	Stat5a	signal transducer and activator of transcription 5A [Source:MGI Symbol;Acc:MGI:103036]	11	100750177	100775995	1	protein_coding	175	158	407	274	197	290	230	265	200	136	748	421	695	248	228	465	317	217	658	537
ENSMUSG00000004044.10	ENSMUSG00000004044	Cavin1	caveolae associated 1 [Source:MGI Symbol;Acc:MGI:1277968]	11	100847559	100861713	-1	protein_coding	131	160	382	230	172	182	143	149	188	138	702	311	417	179	180	309	195	184	357	493
ENSMUSG00000004054.10	ENSMUSG00000004054	Map3k11	mitogen-activated protein kinase kinase kinase 11 [Source:MGI Symbol;Acc:MGI:1346880]	19	5738770	5752893	1	protein_coding	648	626	1521	778	834	862	465	690	773	478	1879	1321	1475	545	821	948	892	706	1603	1776
ENSMUSG00000004056.16	ENSMUSG00000004056	Akt2	thymoma viral proto-oncogene 2 [Source:MGI Symbol;Acc:MGI:104874]	7	27290977	27340251	1	protein_coding	2468	2138	4312	3206	2360	2656	2002	2667	3301	2326	7215	5388	4008	2418	2569	3309	3126	2099	5406	6209
ENSMUSG00000004069.18	ENSMUSG00000004069	Dnaja3	DnaJ heat shock protein family (Hsp40) member A3 [Source:MGI Symbol;Acc:MGI:1933786]	16	4457853	4525559	1	protein_coding	2592	2235	3983	3205	2319	2549	2014	2599	3054	2341	6167	5049	3530	2683	3142	2946	2522	1940	4854	5748
ENSMUSG00000004070.16	ENSMUSG00000004070	Hmox2	heme oxygenase 2 [Source:MGI Symbol;Acc:MGI:109373]	16	4544225	4584606	1	protein_coding	1122	917	2019	1444	928	1031	975	1141	1439	934	2980	2171	1609	1084	1391	1288	1244	843	2121	2691
ENSMUSG00000004071.14	ENSMUSG00000004071	Cdip1	cell death inducing Trp53 target 1 [Source:MGI Symbol;Acc:MGI:1913876]	16	4568212	4608156	-1	protein_coding	2310	2034	3596	3050	1687	1756	1844	2224	2761	2180	8705	7540	3376	3361	4925	3473	2431	2420	5843	7635
ENSMUSG00000004085.15	ENSMUSG00000004085	Map3k20	mitogen-activated protein kinase kinase kinase 20 [Source:MGI Symbol;Acc:MGI:2443258]	2	72115981	72272954	1	protein_coding	361	363	559	469	335	315	359	317	441	292	1430	818	559	404	367	618	453	363	883	1040
ENSMUSG00000004096.10	ENSMUSG00000004096	Cwc15	CWC15 spliceosome-associated protein [Source:MGI Symbol;Acc:MGI:1913320]	9	14411913	14421873	1	protein_coding	1049	923	1725	1406	861	1042	858	1063	1470	956	2592	2074	1519	980	1101	1343	981	797	1814	2272
ENSMUSG00000004098.8	ENSMUSG00000004098	Col5a3	collagen, type V, alpha 3 [Source:MGI Symbol;Acc:MGI:1858212]	9	20681346	20726363	-1	protein_coding	1759	1558	3130	1977	1634	1914	1287	1978	2535	1263	4216	2777	2913	1874	1748	4001	1939	2461	4889	6247
ENSMUSG00000004099.17	ENSMUSG00000004099	Dnmt1	DNA methyltransferase (cytosine-5) 1 [Source:MGI Symbol;Acc:MGI:94912]	9	20818505	20871184	-1	protein_coding	251	215	462	321	226	299	203	256	289	223	1015	570	894	245	248	464	445	234	621	660
ENSMUSG00000004100.13	ENSMUSG00000004100	Ppan	peter pan homolog [Source:MGI Symbol;Acc:MGI:2178445]	9	20799471	20803474	1	protein_coding	278	242	337	207	160	266	217	338	337	192	424	371	420	154	236	342	283	249	368	385
ENSMUSG00000004105.9	ENSMUSG00000004105	Angptl2	angiopoietin-like 2 [Source:MGI Symbol;Acc:MGI:1347002]	2	33106081	33137729	1	protein_coding	332	303	970	422	384	337	347	333	488	282	2021	799	744	454	435	575	350	355	758	1045
ENSMUSG00000004110.18	ENSMUSG00000004110	Cacna1e	calcium channel, voltage-dependent, R type, alpha 1E subunit [Source:MGI Symbol;Acc:MGI:106217]	1	154266477	154760247	-1	protein_coding	1	17	2	3	4	1	0	1	5	5	32	26	21	3	7	19	6	5	5	24
ENSMUSG00000004113.19	ENSMUSG00000004113	Cacna1b	calcium channel, voltage-dependent, N type, alpha 1B subunit [Source:MGI Symbol;Acc:MGI:88296]	2	24493899	24653164	-1	protein_coding	0	0	1	0	0	0	0	0	0	0	0	0	0	0	0	0	0	0	0	1
ENSMUSG00000004127.13	ENSMUSG00000004127	Trmt10a	tRNA methyltransferase 10A [Source:MGI Symbol;Acc:MGI:1920421]	3	137849209	137865582	1	protein_coding	95	74	126	117	65	73	78	114	92	93	297	191	189	107	107	126	93	73	192	214
ENSMUSG00000004151.18	ENSMUSG00000004151	Etv1	ets variant 1 [Source:MGI Symbol;Acc:MGI:99254]	12	38829379	38920483	1	protein_coding	13	28	28	23	14	21	12	9	13	19	69	43	45	18	18	22	22	20	49	68
ENSMUSG00000004187.12	ENSMUSG00000004187	Kifc2	kinesin family member C2 [Source:MGI Symbol;Acc:MGI:109187]	15	76544058	76552396	1	protein_coding	190	165	288	187	237	162	140	150	204	123	559	326	237	168	275	219	158	149	409	501
ENSMUSG00000004207.15	ENSMUSG00000004207	Psap	prosaposin [Source:MGI Symbol;Acc:MGI:97783]	10	60113449	60138376	1	protein_coding	12460	10816	21125	15496	10659	11329	8685	11101	15319	9992	47071	27125	54270	10953	15841	18585	20888	10924	28423	28918
ENSMUSG00000004221.17	ENSMUSG00000004221	Ikbkg	inhibitor of kappaB kinase gamma [Source:MGI Symbol;Acc:MGI:1338074]	X	73436896	73497460	1	protein_coding	2273	1863	2906	2402	2252	1979	1908	1662	2089	1820	4764	2964	3151	1362	1399	2725	1876	1546	3915	4123
ENSMUSG00000004231.16	ENSMUSG00000004231	Pax2	paired box 2 [Source:MGI Symbol;Acc:MGI:97486]	19	44744484	44826310	1	protein_coding	0	0	0	0	0	0	0	0	0	0	0	0	0	0	0	0	0	0	0	0
ENSMUSG00000004233.15	ENSMUSG00000004233	Wars2	tryptophanyl tRNA synthetase 2 (mitochondrial) [Source:MGI Symbol;Acc:MGI:1917810]	3	99048384	99146502	1	protein_coding	117	94	205	198	95	141	94	134	163	107	503	297	246	161	156	214	159	123	277	369
ENSMUSG00000004263.16	ENSMUSG00000004263	Atn1	atrophin 1 [Source:MGI Symbol;Acc:MGI:104725]	6	124719507	124733487	-1	protein_coding	389	368	638	511	357	472	373	337	417	340	1268	702	619	283	447	628	424	412	860	1009
ENSMUSG00000004264.18	ENSMUSG00000004264	Phb2	prohibitin 2 [Source:MGI Symbol;Acc:MGI:102520]	6	124689299	124693913	1	protein_coding	3567	3079	5909	4573	2909	3647	2984	3655	4800	3072	7259	6117	3901	2864	3284	3485	2637	2229	5521	5831
ENSMUSG00000004266.16	ENSMUSG00000004266	Ptpn6	protein tyrosine phosphatase, non-receptor type 6 [Source:MGI Symbol;Acc:MGI:96055]	6	124697670	124715677	-1	protein_coding	445	427	648	490	353	425	318	416	597	404	2023	1196	1948	493	563	705	939	367	1073	1077
ENSMUSG00000004267.17	ENSMUSG00000004267	Eno2	enolase 2, gamma neuronal [Source:MGI Symbol;Acc:MGI:95394]	6	124737016	124746636	-1	protein_coding	0	5	9	2	4	1	0	2	3	2	12	4	12	5	2	1	3	0	5	7
ENSMUSG00000004268.12	ENSMUSG00000004268	Emg1	EMG1 N1-specific pseudouridine methyltransferase [Source:MGI Symbol;Acc:MGI:1315195]	6	124681048	124689141	-1	protein_coding	747	604	1201	995	639	763	699	726	914	670	1795	1503	1093	688	829	1017	849	586	1568	1668
ENSMUSG00000004270.14	ENSMUSG00000004270	Lpcat3	lysophosphatidylcholine acyltransferase 3 [Source:MGI Symbol;Acc:MGI:1315211]	6	124639990	124681381	1	protein_coding	3402	2864	5196	3916	2638	3432	2697	3244	3793	2684	8480	5197	3764	3059	2230	3587	2852	2591	5877	6687
ENSMUSG00000004285.13	ENSMUSG00000004285	Atp6v1f	ATPase, H+ transporting, lysosomal V1 subunit F [Source:MGI Symbol;Acc:MGI:1913394]	6	29467717	29470511	1	protein_coding	654	567	1208	809	586	632	541	622	794	536	1727	1353	1255	624	774	915	768	572	1313	1454
ENSMUSG00000004296.15	ENSMUSG00000004296	Il12b	interleukin 12b [Source:MGI Symbol;Acc:MGI:96540]	11	44290890	44304860	1	protein_coding	1	0	0	1	0	0	0	0	0	0	35	5	13	1	4	8	1	3	6	5
ENSMUSG00000004317.15	ENSMUSG00000004317	Clcn5	chloride channel, voltage-sensitive 5 [Source:MGI Symbol;Acc:MGI:99486]	X	7020049	7185597	-1	protein_coding	109	97	172	144	144	101	120	116	137	133	644	466	411	122	206	301	236	156	388	511
ENSMUSG00000004319.16	ENSMUSG00000004319	Clcn3	chloride channel, voltage-sensitive 3 [Source:MGI Symbol;Acc:MGI:103555]	8	61363423	61436334	-1	protein_coding	989	840	1485	1599	888	1053	920	1067	1037	933	3556	2323	2049	1204	999	1941	1291	1006	2701	2846
ENSMUSG00000004328.16	ENSMUSG00000004328	Hif3a	hypoxia inducible factor 3, alpha subunit [Source:MGI Symbol;Acc:MGI:1859778]	7	16765432	16796352	-1	protein_coding	9	2	8	2	4	4	3	2	6	1	74	45	21	5	15	6	11	10	14	28
ENSMUSG00000004341.9	ENSMUSG00000004341	Gpx6	glutathione peroxidase 6 [Source:MGI Symbol;Acc:MGI:1922762]	13	21496295	21503794	1	protein_coding	20	12	20	17	8	10	7	8	31	19	61	17	4	22	11	83	6	21	68	35
ENSMUSG00000004344.13	ENSMUSG00000004344	Gpx5	glutathione peroxidase 5 [Source:MGI Symbol;Acc:MGI:104886]	13	21470599	21476901	-1	protein_coding	0	0	0	0	0	0	0	0	0	0	0	0	0	0	0	0	0	0	0	0
ENSMUSG00000004347.18	ENSMUSG00000004347	Pde1c	phosphodiesterase 1C [Source:MGI Symbol;Acc:MGI:108413]	6	56046789	56629472	-1	protein_coding	7	5	10	8	6	2	12	3	11	12	19	19	15	5	3	13	15	2	16	21
ENSMUSG00000004356.9	ENSMUSG00000004356	Utp20	UTP20 small subunit processome component [Source:MGI Symbol;Acc:MGI:1917933]	10	88582469	88662666	-1	protein_coding	424	369	533	686	326	390	477	513	514	392	1833	1054	871	513	586	753	541	378	985	1171
ENSMUSG00000004359.17	ENSMUSG00000004359	Spic	Spi-C transcription factor (Spi-1/PU.1 related) [Source:MGI Symbol;Acc:MGI:1341168]	10	88510634	88520877	-1	protein_coding	28	27	20	23	22	13	29	11	23	53	281	108	198	40	75	102	94	41	99	109
ENSMUSG00000004360.10	ENSMUSG00000004360	9330159F19Rik	RIKEN cDNA 9330159F19 gene [Source:MGI Symbol;Acc:MGI:3036239]	10	29087602	29106775	1	protein_coding	0	1	0	0	0	0	0	0	0	0	1	0	0	0	0	0	0	0	0	0
ENSMUSG00000004364.15	ENSMUSG00000004364	Cul3	cullin 3 [Source:MGI Symbol;Acc:MGI:1347360]	1	80242640	80318197	-1	protein_coding	1716	1457	2081	2210	1593	1461	1398	1546	1714	1561	4929	3290	2241	1610	1304	2069	1595	1223	3204	3866
ENSMUSG00000004366.5	ENSMUSG00000004366	Sst	somatostatin [Source:MGI Symbol;Acc:MGI:98326]	16	23708323	23709708	-1	protein_coding	0	0	0	0	0	0	0	0	0	0	0	0	0	0	0	0	0	0	0	0
ENSMUSG00000004371.16	ENSMUSG00000004371	Il11	interleukin 11 [Source:MGI Symbol;Acc:MGI:107613]	7	4775372	4785858	-1	protein_coding	0	0	0	0	0	0	2	2	1	0	10	2	4	1	0	2	2	1	1	2
ENSMUSG00000004383.19	ENSMUSG00000004383	Large1	LARGE xylosyl- and glucuronyltransferase 1 [Source:MGI Symbol;Acc:MGI:1342270]	8	73541227	74080168	-1	protein_coding	191	147	338	312	184	145	136	206	251	180	596	351	465	187	196	271	185	148	406	375
ENSMUSG00000004393.11	ENSMUSG00000004393	Ddx56	DEAD box helicase 56 [Source:MGI Symbol;Acc:MGI:1277172]	11	6208919	6217772	-1	protein_coding	648	542	1028	804	492	717	507	779	799	527	1566	1149	938	594	637	742	630	481	1093	1172
ENSMUSG00000004394.13	ENSMUSG00000004394	Tmed4	transmembrane p24 trafficking protein 4 [Source:MGI Symbol;Acc:MGI:1915070]	11	6220369	6224870	-1	protein_coding	1261	1127	2132	1704	1124	1304	964	1097	1380	1082	3371	2592	2225	1325	1367	1962	1418	1100	2462	2950
ENSMUSG00000004415.16	ENSMUSG00000004415	Col26a1	collagen, type XXVI, alpha 1 [Source:MGI Symbol;Acc:MGI:2155345]	5	136770613	136912063	-1	protein_coding	0	0	0	0	0	0	0	0	0	0	0	0	0	0	0	0	0	0	0	0
ENSMUSG00000004446.13	ENSMUSG00000004446	Bid	BH3 interacting domain death agonist [Source:MGI Symbol;Acc:MGI:108093]	6	120868891	120893814	-1	protein_coding	331	281	495	403	248	295	239	253	351	226	1150	677	630	302	364	394	335	305	722	843
ENSMUSG00000004451.15	ENSMUSG00000004451	Ralb	v-ral simian leukemia viral oncogene B [Source:MGI Symbol;Acc:MGI:1927244]	1	119398035	119432524	-1	protein_coding	207	194	443	346	232	232	211	219	263	202	866	468	725	258	235	352	385	218	509	490
ENSMUSG00000004455.17	ENSMUSG00000004455	Ppp1cc	protein phosphatase 1 catalytic subunit gamma [Source:MGI Symbol;Acc:MGI:104872]	5	122296341	122313336	1	protein_coding	1276	1219	1738	1583	1054	1208	969	1090	1423	1115	3492	2458	1938	1093	1402	1503	1255	1018	2164	2299
ENSMUSG00000004460.18	ENSMUSG00000004460	Dnajb11	DnaJ heat shock protein family (Hsp40) member B11 [Source:MGI Symbol;Acc:MGI:1915088]	16	22676595	22698384	1	protein_coding	1796	1549	2542	2219	1867	2233	1540	1868	2179	1661	5453	3615	4701	1696	2187	2407	3119	2058	3390	6322
ENSMUSG00000004462.8	ENSMUSG00000004462	Tbccd1	TBCC domain containing 1 [Source:MGI Symbol;Acc:MGI:1917823]	16	22631964	22676419	-1	protein_coding	626	545	799	808	424	594	449	570	671	424	1837	1401	919	548	805	769	709	508	1237	1554
ENSMUSG00000004473.11	ENSMUSG00000004473	Clec11a	C-type lectin domain family 11, member a [Source:MGI Symbol;Acc:MGI:1298219]	7	43952111	43956326	-1	protein_coding	16	29	52	60	24	30	15	30	31	16	97	45	36	27	27	45	29	26	54	64
ENSMUSG00000004500.10	ENSMUSG00000004500	Zfp324	zinc finger protein 324 [Source:MGI Symbol;Acc:MGI:2444641]	7	12699765	12708163	1	protein_coding	112	109	212	144	104	94	100	100	128	100	338	221	213	114	149	190	148	110	338	227
ENSMUSG00000004508.7	ENSMUSG00000004508	Gab2	growth factor receptor bound protein 2-associated protein 2 [Source:MGI Symbol;Acc:MGI:1333854]	7	96730793	96958153	1	protein_coding	52	57	130	97	45	62	48	73	92	81	615	256	611	115	164	169	219	121	256	320
ENSMUSG00000004530.13	ENSMUSG00000004530	Coro1c	coronin, actin binding protein 1C [Source:MGI Symbol;Acc:MGI:1345964]	5	113980497	114046819	-1	protein_coding	457	418	1100	699	519	570	422	658	775	510	2011	1073	1622	541	558	820	662	559	1188	1213
ENSMUSG00000004535.13	ENSMUSG00000004535	Tax1bp1	Tax1 (human T cell leukemia virus type I) binding protein 1 [Source:MGI Symbol;Acc:MGI:1289308]	6	52690714	52743765	1	protein_coding	3736	3177	4927	4872	3213	3368	3008	3554	4275	3402	10986	7164	5935	3687	3889	4965	3677	2850	7182	7997
ENSMUSG00000004540.8	ENSMUSG00000004540	Psg17	pregnancy specific glycoprotein 17 [Source:MGI Symbol;Acc:MGI:1347250]	7	18547862	18555532	-1	protein_coding	0	1	0	0	1	0	0	0	0	0	0	0	0	0	0	0	0	0	0	1
ENSMUSG00000004542.16	ENSMUSG00000004542	Psg19	pregnancy specific glycoprotein 19 [Source:MGI Symbol;Acc:MGI:1347252]	7	18523492	18532445	-1	protein_coding	0	0	0	0	0	0	0	0	0	0	0	0	0	0	0	0	0	0	0	0
ENSMUSG00000004552.17	ENSMUSG00000004552	Ctse	cathepsin E [Source:MGI Symbol;Acc:MGI:107361]	1	131566044	131603243	1	protein_coding	6	9	14	8	4	6	1	3	7	9	30	11	35	8	18	17	2	7	15	5
ENSMUSG00000004558.16	ENSMUSG00000004558	Ndrg2	N-myc downstream regulated gene 2 [Source:MGI Symbol;Acc:MGI:1352498]	14	52142728	52151615	-1	protein_coding	39435	33008	52968	44049	28051	28968	25078	32635	43396	32363	79049	60438	32127	24701	32743	32375	26819	19761	61773	74119
ENSMUSG00000004561.15	ENSMUSG00000004561	Mettl17	methyltransferase like 17 [Source:MGI Symbol;Acc:MGI:1098577]	14	52122299	52130496	1	protein_coding	264	242	406	327	212	229	181	223	324	155	881	554	484	250	323	399	302	217	527	571
ENSMUSG00000004562.17	ENSMUSG00000004562	Arhgef40	Rho guanine nucleotide exchange factor (GEF) 40 [Source:MGI Symbol;Acc:MGI:2685515]	14	52222176	52243708	1	protein_coding	196	165	439	244	192	262	163	241	333	163	902	521	505	203	326	323	247	230	579	591
ENSMUSG00000004565.16	ENSMUSG00000004565	Pnpla6	patatin-like phospholipase domain containing 6 [Source:MGI Symbol;Acc:MGI:1354723]	8	3565384	3594267	1	protein_coding	573	398	803	617	440	610	486	569	669	455	2436	1393	1188	626	821	1164	778	660	1589	2068
ENSMUSG00000004567.17	ENSMUSG00000004567	Mcoln1	mucolipin 1 [Source:MGI Symbol;Acc:MGI:1890498]	8	3550457	3565232	1	protein_coding	942	834	1486	1153	770	825	707	926	1213	730	2856	1713	1288	874	840	1070	897	756	1680	2210
ENSMUSG00000004568.14	ENSMUSG00000004568	Arhgef18	rho/rac guanine nucleotide exchange factor (GEF) 18 [Source:MGI Symbol;Acc:MGI:2142567]	8	3403415	3506601	1	protein_coding	551	495	1109	728	580	534	509	599	663	481	1873	1365	1144	563	729	942	831	501	1537	1856
ENSMUSG00000004591.17	ENSMUSG00000004591	Pkn2	protein kinase N2 [Source:MGI Symbol;Acc:MGI:109211]	3	142496663	142587765	-1	protein_coding	1011	922	1365	1381	1044	810	827	849	1106	1006	3167	2160	1610	1048	914	1401	1121	846	2195	2723
ENSMUSG00000004609.12	ENSMUSG00000004609	Cd33	CD33 antigen [Source:MGI Symbol;Acc:MGI:99440]	7	43173640	43193852	-1	protein_coding	22	28	34	16	11	19	6	18	13	16	221	115	111	22	24	81	87	37	80	142
ENSMUSG00000004610.5	ENSMUSG00000004610	Etfb	electron transferring flavoprotein, beta polypeptide [Source:MGI Symbol;Acc:MGI:106098]	7	43093507	43107224	1	protein_coding	6371	5500	10148	7495	4717	5800	5233	6486	9423	5354	11327	9377	6080	4499	6232	6224	4717	3932	9424	10694
ENSMUSG00000004612.10	ENSMUSG00000004612	Nkg7	natural killer cell group 7 sequence [Source:MGI Symbol;Acc:MGI:1931250]	7	43086497	43087673	1	protein_coding	4	16	10	6	4	7	4	7	17	2	116	45	115	8	42	29	40	11	25	34
ENSMUSG00000004626.15	ENSMUSG00000004626	Stxbp2	syntaxin binding protein 2 [Source:MGI Symbol;Acc:MGI:107370]	8	3680955	3693644	1	protein_coding	805	784	1480	1157	668	807	663	873	1125	722	2639	1758	1596	886	920	1154	873	622	1718	1490
ENSMUSG00000004630.19	ENSMUSG00000004630	Pcp2	Purkinje cell protein 2 (L7) [Source:MGI Symbol;Acc:MGI:97508]	8	3673371	3675545	-1	protein_coding	0	0	0	0	0	0	0	0	0	0	0	0	0	0	0	0	0	0	0	0
ENSMUSG00000004631.16	ENSMUSG00000004631	Sgce	sarcoglycan, epsilon [Source:MGI Symbol;Acc:MGI:1329042]	6	4674350	4747207	-1	protein_coding	155	144	353	266	185	147	122	110	184	81	465	179	174	137	69	164	116	90	146	253
ENSMUSG00000004633.18	ENSMUSG00000004633	Chn2	chimerin 2 [Source:MGI Symbol;Acc:MGI:1917243]	6	54016539	54278795	1	protein_coding	951	834	1239	1039	655	763	728	729	1184	823	3026	1813	1050	819	1014	1189	789	698	1829	1719
ENSMUSG00000004637.16	ENSMUSG00000004637	Wwox	WW domain-containing oxidoreductase [Source:MGI Symbol;Acc:MGI:1931237]	8	115166395	116079447	1	protein_coding	222	193	320	257	163	160	167	198	211	162	503	337	224	135	165	216	146	120	280	298
ENSMUSG00000004642.14	ENSMUSG00000004642	Slbp	stem-loop binding protein [Source:MGI Symbol;Acc:MGI:108402]	5	33792296	33809918	-1	protein_coding	234	188	329	355	204	229	179	182	248	182	804	537	539	234	243	379	322	198	420	451
ENSMUSG00000004651.7	ENSMUSG00000004651	Tyr	tyrosinase [Source:MGI Symbol;Acc:MGI:98880]	7	87073979	87142720	-1	protein_coding	0	0	0	0	0	0	0	0	0	0	0	2	0	0	0	0	0	0	0	0
ENSMUSG00000004654.7	ENSMUSG00000004654	Ghrhr	growth hormone releasing hormone receptor [Source:MGI Symbol;Acc:MGI:95710]	6	55353280	55365515	1	protein_coding	0	0	2	1	0	0	0	1	0	1	1	0	2	0	1	6	2	0	4	0
ENSMUSG00000004655.6	ENSMUSG00000004655	Aqp1	aquaporin 1 [Source:MGI Symbol;Acc:MGI:103201]	6	55313417	55325540	1	protein_coding	1929	1575	4012	2386	1798	1674	1557	1884	2139	2083	6098	3620	4162	1973	1714	2281	2648	1543	4574	5015
ENSMUSG00000004661.16	ENSMUSG00000004661	Arid3b	AT rich interactive domain 3B (BRIGHT-like) [Source:MGI Symbol;Acc:MGI:1930768]	9	57697636	57744076	-1	protein_coding	71	74	142	101	75	93	56	83	71	63	315	185	200	86	84	142	114	73	185	243
ENSMUSG00000004665.11	ENSMUSG00000004665	Cnn2	calponin 2 [Source:MGI Symbol;Acc:MGI:105093]	10	79824418	79831896	1	protein_coding	132	173	259	166	134	159	134	163	259	172	847	403	546	215	201	328	300	173	351	458
ENSMUSG00000004667.19	ENSMUSG00000004667	Polr2e	polymerase (RNA) II (DNA directed) polypeptide E [Source:MGI Symbol;Acc:MGI:1913670]	10	79871783	79875629	-1	protein_coding	459	385	947	621	409	511	365	481	652	411	1207	936	881	448	506	593	550	375	827	830
ENSMUSG00000004668.15	ENSMUSG00000004668	Abca13	ATP-binding cassette, sub-family A (ABC1), member 13 [Source:MGI Symbol;Acc:MGI:2388707]	11	9141942	9634259	1	protein_coding	0	0	0	0	0	0	0	0	0	0	4	0	1	1	0	0	0	0	0	0
ENSMUSG00000004677.18	ENSMUSG00000004677	Myo9b	myosin IXb [Source:MGI Symbol;Acc:MGI:106624]	8	71725358	71813357	1	protein_coding	647	563	1303	872	674	834	653	760	1053	651	3752	1807	3504	730	914	1457	1249	864	1949	1987
ENSMUSG00000004698.12	ENSMUSG00000004698	Hdac9	histone deacetylase 9 [Source:MGI Symbol;Acc:MGI:1931221]	12	34097579	34967094	-1	protein_coding	22	29	28	24	16	13	13	9	14	24	176	87	152	22	21	79	50	27	70	67
ENSMUSG00000004707.15	ENSMUSG00000004707	Ly9	lymphocyte antigen 9 [Source:MGI Symbol;Acc:MGI:96885]	1	171416192	171434978	-1	protein_coding	32	38	51	23	14	19	11	10	29	40	519	212	794	40	128	144	218	56	196	184
ENSMUSG00000004709.15	ENSMUSG00000004709	Cd244a	CD244 molecule A [Source:MGI Symbol;Acc:MGI:109294]	1	171386761	171437314	1	protein_coding	3	8	2	3	3	3	5	3	2	2	58	25	72	8	9	18	18	11	26	20
ENSMUSG00000004730.16	ENSMUSG00000004730	Adgre1	adhesion G protein-coupled receptor E1 [Source:MGI Symbol;Acc:MGI:106912]	17	57665691	57790527	1	protein_coding	260	202	501	200	214	158	143	170	265	486	3417	1519	3387	470	636	821	1340	529	1590	1677
ENSMUSG00000004748.6	ENSMUSG00000004748	Mtfp1	mitochondrial fission process 1 [Source:MGI Symbol;Acc:MGI:1916686]	11	4041480	4045445	-1	protein_coding	533	468	836	611	396	463	464	499	571	361	1106	913	444	487	399	629	485	294	841	829
ENSMUSG00000004768.15	ENSMUSG00000004768	Rab23	RAB23, member RAS oncogene family [Source:MGI Symbol;Acc:MGI:99833]	1	33758968	33781645	1	protein_coding	183	160	186	321	125	220	196	182	226	114	724	416	227	243	135	272	209	132	230	256
ENSMUSG00000004771.13	ENSMUSG00000004771	Rab11a	RAB11A, member RAS oncogene family [Source:MGI Symbol;Acc:MGI:1858202]	9	64622581	64645040	-1	protein_coding	859	795	1263	1154	816	838	734	680	916	793	2528	1830	1395	840	807	1182	1010	693	1715	1800
ENSMUSG00000004788.12	ENSMUSG00000004788	Eif2b2	eukaryotic translation initiation factor 2B, subunit 2 beta [Source:MGI Symbol;Acc:MGI:2145118]	12	85266255	85273402	1	protein_coding	291	264	529	373	223	316	211	355	374	259	860	686	610	308	347	424	355	256	620	641
ENSMUSG00000004789.11	ENSMUSG00000004789	Dlst	dihydrolipoamide S-succinyltransferase (E2 component of 2-oxo-glutarate complex) [Source:MGI Symbol;Acc:MGI:1926170]	12	85157607	85181619	1	protein_coding	5505	4619	7467	6819	4153	4874	4016	5504	6884	4768	12352	8861	5737	4462	4893	6414	4144	3456	8964	9420
ENSMUSG00000004791.8	ENSMUSG00000004791	Pgf	placental growth factor [Source:MGI Symbol;Acc:MGI:105095]	12	85213409	85224564	-1	protein_coding	0	3	1	1	1	0	0	0	0	0	1	1	2	1	0	1	0	0	1	1
ENSMUSG00000004798.15	ENSMUSG00000004798	Ulk2	unc-51 like kinase 2 [Source:MGI Symbol;Acc:MGI:1352758]	11	61666475	61745899	-1	protein_coding	2102	1584	2545	2161	1807	1573	1363	1655	1839	1630	5707	3633	2535	1775	1625	2356	2113	1625	4304	5332
ENSMUSG00000004814.11	ENSMUSG00000004814	Ccl24	chemokine (C-C motif) ligand 24 [Source:MGI Symbol;Acc:MGI:1928953]	5	135598791	135601903	-1	protein_coding	26	26	19	24	18	14	18	16	33	10	176	138	166	40	32	69	105	46	122	132
ENSMUSG00000004815.13	ENSMUSG00000004815	Dgkq	diacylglycerol kinase, theta [Source:MGI Symbol;Acc:MGI:102918]	5	108794559	108817538	-1	protein_coding	718	662	998	782	692	687	669	675	780	548	2303	1179	1027	657	722	1157	758	646	1536	1678
ENSMUSG00000004821.2	ENSMUSG00000004821	Tmed11	transmembrane p24 trafficking protein 11 [Source:MGI Symbol;Acc:MGI:1914616]	5	108925101	108943229	-1	protein_coding	0	0	0	0	0	0	0	0	0	0	0	0	0	0	0	0	0	0	0	0
ENSMUSG00000004837.3	ENSMUSG00000004837	Grap	GRB2-related adaptor protein [Source:MGI Symbol;Acc:MGI:1918770]	11	61544091	61563610	1	protein_coding	55	81	170	89	62	48	56	63	88	61	316	180	198	79	85	134	112	85	165	190
ENSMUSG00000004842.19	ENSMUSG00000004842	Pou1f1	POU domain, class 1, transcription factor 1 [Source:MGI Symbol;Acc:MGI:97588]	16	65317397	65331891	1	protein_coding	0	0	0	0	0	0	0	0	0	0	0	0	0	0	0	0	0	0	0	0
ENSMUSG00000004843.8	ENSMUSG00000004843	Chmp2b	charged multivesicular body protein 2B [Source:MGI Symbol;Acc:MGI:1916192]	16	65336014	65359612	-1	protein_coding	476	382	781	694	431	482	419	407	536	482	1783	1178	1461	573	468	936	622	424	1159	1090
ENSMUSG00000004846.11	ENSMUSG00000004846	Plod3	procollagen-lysine, 2-oxoglutarate 5-dioxygenase 3 [Source:MGI Symbol;Acc:MGI:1347008]	5	137015873	137025502	1	protein_coding	482	407	895	619	460	484	396	511	642	360	1642	1158	1386	598	585	781	834	536	1147	1517
ENSMUSG00000004849.15	ENSMUSG00000004849	Ap1s1	adaptor protein complex AP-1, sigma 1 [Source:MGI Symbol;Acc:MGI:1098244]	5	137063847	137074989	-1	protein_coding	521	423	887	690	422	516	408	552	588	354	1426	937	1060	458	560	666	592	344	868	823
ENSMUSG00000004864.14	ENSMUSG00000004864	Mapk13	mitogen-activated protein kinase 13 [Source:MGI Symbol;Acc:MGI:1346864]	17	28988271	28999207	1	protein_coding	1	7	14	9	8	4	2	6	6	2	24	11	15	8	1	9	6	2	5	8
ENSMUSG00000004865.17	ENSMUSG00000004865	Srpk1	serine/arginine-rich protein specific kinase 1 [Source:MGI Symbol;Acc:MGI:106908]	17	28806622	28841683	-1	protein_coding	590	543	835	679	503	497	489	568	675	432	1761	1093	1153	617	579	1028	700	523	1268	1448
ENSMUSG00000004872.16	ENSMUSG00000004872	Pax3	paired box 3 [Source:MGI Symbol;Acc:MGI:97487]	1	78077904	78173771	-1	protein_coding	0	0	0	0	0	0	0	0	0	0	0	0	0	0	0	0	0	0	0	0
ENSMUSG00000004880.12	ENSMUSG00000004880	Lbr	lamin B receptor [Source:MGI Symbol;Acc:MGI:2138281]	1	181642900	181670611	-1	protein_coding	202	192	425	367	278	258	252	303	273	223	630	373	398	227	172	282	274	155	404	461
ENSMUSG00000004885.6	ENSMUSG00000004885	Crabp2	cellular retinoic acid binding protein II [Source:MGI Symbol;Acc:MGI:88491]	3	87855973	87860683	1	protein_coding	0	0	1	0	1	0	0	0	0	0	0	0	0	0	0	0	0	0	1	0
ENSMUSG00000004891.17	ENSMUSG00000004891	Nes	nestin [Source:MGI Symbol;Acc:MGI:101784]	3	87878385	87887758	1	protein_coding	102	96	188	132	89	58	106	152	217	182	346	134	362	173	63	167	81	97	177	235
ENSMUSG00000004892.14	ENSMUSG00000004892	Bcan	brevican [Source:MGI Symbol;Acc:MGI:1096385]	3	87894838	87907537	-1	protein_coding	0	0	0	0	0	0	0	0	0	0	0	0	0	0	0	0	0	0	0	0
ENSMUSG00000004894.11	ENSMUSG00000004894	Hapln2	hyaluronan and proteoglycan link protein 2 [Source:MGI Symbol;Acc:MGI:2137300]	3	87929057	87934890	-1	protein_coding	0	0	0	0	0	0	0	0	0	0	0	0	0	0	0	0	0	0	0	0
ENSMUSG00000004895.10	ENSMUSG00000004895	Prcc	papillary renal cell carcinoma (translocation-associated) [Source:MGI Symbol;Acc:MGI:2137738]	3	87766210	87792915	-1	protein_coding	376	343	784	522	367	420	316	449	567	321	1008	738	768	433	459	564	460	377	852	928
ENSMUSG00000004896.17	ENSMUSG00000004896	Rrnad1	ribosomal RNA adenine dimethylase domain containing 1 [Source:MGI Symbol;Acc:MGI:2387197]	3	87829908	87838024	-1	protein_coding	274	224	351	308	188	249	207	229	272	176	826	435	391	224	247	437	266	208	455	525
ENSMUSG00000004897.17	ENSMUSG00000004897	Hdgf	heparin binding growth factor [Source:MGI Symbol;Acc:MGI:1194494]	3	87813628	87823439	1	protein_coding	4232	3693	7114	5707	3696	4023	3431	4197	5866	3797	9237	7046	5041	3420	3293	4987	3699	2618	7084	7613
ENSMUSG00000004902.8	ENSMUSG00000004902	Slc25a18	solute carrier family 25 (mitochondrial carrier), member 18 [Source:MGI Symbol;Acc:MGI:1919053]	6	120750539	120771297	1	protein_coding	0	1	1	0	0	0	1	0	0	0	2	0	0	4	0	0	0	0	3	4
ENSMUSG00000004929.13	ENSMUSG00000004929	Thop1	thimet oligopeptidase 1 [Source:MGI Symbol;Acc:MGI:1354165]	10	80905869	80918393	1	protein_coding	185	147	312	233	152	200	120	176	212	120	487	337	368	168	190	174	206	137	290	361
ENSMUSG00000004931.12	ENSMUSG00000004931	Apba3	amyloid beta (A4) precursor protein-binding, family A, member 3 [Source:MGI Symbol;Acc:MGI:1888527]	10	81102794	81109080	1	protein_coding	514	426	985	647	555	675	361	512	584	358	1233	1083	1076	461	538	652	687	511	1089	1289
ENSMUSG00000004933.18	ENSMUSG00000004933	Matk	megakaryocyte-associated tyrosine kinase [Source:MGI Symbol;Acc:MGI:99259]	10	81088769	81099199	1	protein_coding	8	5	12	6	1	3	3	3	3	2	64	11	160	9	19	24	21	10	14	16
ENSMUSG00000004934.15	ENSMUSG00000004934	Pias4	protein inhibitor of activated STAT 4 [Source:MGI Symbol;Acc:MGI:2136940]	10	80989100	81003757	-1	protein_coding	206	194	417	235	241	278	169	225	232	121	583	451	381	188	238	240	262	176	434	466
ENSMUSG00000004936.9	ENSMUSG00000004936	Map2k1	mitogen-activated protein kinase kinase 1 [Source:MGI Symbol;Acc:MGI:1346866]	9	64093052	64160913	-1	protein_coding	998	889	1605	1299	900	1022	799	945	1044	841	2751	1853	1689	877	951	1347	1097	788	2090	2022
ENSMUSG00000004937.7	ENSMUSG00000004937	Sgta	small glutamine-rich tetratricopeptide repeat (TPR)-containing, alpha [Source:MGI Symbol;Acc:MGI:1098703]	10	80879909	80896015	-1	protein_coding	1290	1027	2455	1783	1186	1571	1166	1524	2122	1260	3501	2866	2281	1354	1591	1829	1475	1113	2895	2807
ENSMUSG00000004939.8	ENSMUSG00000004939	Nmrk2	nicotinamide riboside kinase 2 [Source:MGI Symbol;Acc:MGI:1916814]	10	81034004	81037885	-1	protein_coding	0	0	0	0	0	0	0	0	0	0	0	0	0	0	0	0	0	0	0	0
ENSMUSG00000004945.16	ENSMUSG00000004945	Tmem242	transmembrane protein 242 [Source:MGI Symbol;Acc:MGI:1917794]	17	5461145	5490534	-1	protein_coding	639	568	992	777	485	509	476	549	755	487	1545	1102	734	523	625	749	637	402	948	1126
ENSMUSG00000004947.16	ENSMUSG00000004947	Dtx2	deltex 2, E3 ubiquitin ligase [Source:MGI Symbol;Acc:MGI:1921448]	5	136023654	136061726	1	protein_coding	93	77	252	123	113	97	97	96	113	56	261	162	218	80	122	116	112	115	246	235
ENSMUSG00000004948.13	ENSMUSG00000004948	Zp3	zona pellucida glycoprotein 3 [Source:MGI Symbol;Acc:MGI:99215]	5	136008953	136017478	1	protein_coding	0	0	0	0	0	0	0	0	0	0	0	0	0	0	0	1	0	0	0	0
ENSMUSG00000004951.11	ENSMUSG00000004951	Hspb1	heat shock protein 1 [Source:MGI Symbol;Acc:MGI:96240]	5	135916773	135918417	1	protein_coding	361	327	690	575	448	330	218	287	377	167	874	643	1287	327	446	571	405	317	839	1373
ENSMUSG00000004952.14	ENSMUSG00000004952	Rasa4	RAS p21 protein activator 4 [Source:MGI Symbol;Acc:MGI:1858600]	5	136112770	136140714	1	protein_coding	20	31	64	38	23	32	29	29	62	44	515	225	661	57	137	183	244	78	222	189
ENSMUSG00000004961.8	ENSMUSG00000004961	Syt5	synaptotagmin V [Source:MGI Symbol;Acc:MGI:1926368]	7	4542764	4550540	-1	protein_coding	0	0	1	0	2	0	0	0	1	0	14	1	0	1	2	0	2	4	1	3
ENSMUSG00000004980.17	ENSMUSG00000004980	Hnrnpa2b1	heterogeneous nuclear ribonucleoprotein A2/B1 [Source:MGI Symbol;Acc:MGI:104819]	6	51437912	51446874	-1	protein_coding	5960	5220	8564	8048	5398	6618	5753	7194	8386	6221	18892	12390	10730	6015	6558	9549	7610	5516	12861	15997
ENSMUSG00000004988.10	ENSMUSG00000004988	Fxyd4	FXYD domain-containing ion transport regulator 4 [Source:MGI Symbol;Acc:MGI:1889005]	6	117910520	117914653	-1	protein_coding	0	0	0	0	0	0	0	0	0	0	0	0	0	0	0	0	0	0	0	0
ENSMUSG00000004994.13	ENSMUSG00000004994	Ccdc130	coiled-coil domain containing 130 [Source:MGI Symbol;Acc:MGI:1914986]	8	84984424	84997009	-1	protein_coding	101	75	176	113	73	90	79	104	120	83	280	202	193	107	130	161	118	95	211	217
ENSMUSG00000004996.10	ENSMUSG00000004996	Mri1	methylthioribose-1-phosphate isomerase 1 [Source:MGI Symbol;Acc:MGI:1915123]	8	84976535	84983955	-1	protein_coding	348	300	596	462	268	416	301	380	492	296	805	569	479	284	304	408	282	263	585	638
ENSMUSG00000005034.16	ENSMUSG00000005034	Prkacb	protein kinase, cAMP dependent, catalytic, beta [Source:MGI Symbol;Acc:MGI:97594]	3	146435329	146518745	-1	protein_coding	1189	957	1563	1426	1004	902	918	938	1116	1016	3564	2380	1752	934	911	1494	1113	819	2254	2314
ENSMUSG00000005043.14	ENSMUSG00000005043	Sgsh	N-sulfoglucosamine sulfohydrolase (sulfamidase) [Source:MGI Symbol;Acc:MGI:1350341]	11	119234251	119246362	-1	protein_coding	156	140	298	265	127	212	182	241	262	158	717	431	458	210	259	278	255	194	410	371
ENSMUSG00000005045.17	ENSMUSG00000005045	Chd5	chromodomain helicase DNA binding protein 5 [Source:MGI Symbol;Acc:MGI:3036258]	4	152423108	152474651	1	protein_coding	1	2	3	0	0	0	1	1	2	0	3	1	2	1	2	0	0	2	2	1
ENSMUSG00000005054.8	ENSMUSG00000005054	Cstb	cystatin B [Source:MGI Symbol;Acc:MGI:109514]	10	78261503	78263456	1	protein_coding	571	500	1060	781	458	501	432	462	605	434	1462	982	1867	440	581	722	685	389	896	899
ENSMUSG00000005057.14	ENSMUSG00000005057	Sh2b2	SH2B adaptor protein 2 [Source:MGI Symbol;Acc:MGI:1345171]	5	136247001	136275410	-1	protein_coding	43	29	69	21	39	50	24	21	48	21	132	97	131	31	26	44	65	61	72	107
ENSMUSG00000005069.13	ENSMUSG00000005069	Pex5	peroxisomal biogenesis factor 5 [Source:MGI Symbol;Acc:MGI:1098808]	6	124373775	124392026	-1	protein_coding	3587	2787	5451	4356	2785	3672	2689	3196	4128	2758	8698	6672	4422	3393	3138	4663	3274	2488	6855	6647
ENSMUSG00000005078.17	ENSMUSG00000005078	Jkamp	JNK1/MAPK8-associated membrane protein [Source:MGI Symbol;Acc:MGI:1915057]	12	72132363	72148235	1	protein_coding	344	287	554	456	298	346	303	301	425	298	1107	754	663	365	386	512	409	267	695	731
ENSMUSG00000005087.18	ENSMUSG00000005087	Cd44	CD44 antigen [Source:MGI Symbol;Acc:MGI:88338]	2	102641486	102732010	-1	protein_coding	117	146	142	104	84	42	75	82	92	209	2082	871	2245	216	387	592	925	347	966	1012
ENSMUSG00000005089.16	ENSMUSG00000005089	Slc1a2	solute carrier family 1 (glial high affinity glutamate transporter), member 2 [Source:MGI Symbol;Acc:MGI:101931]	2	102489004	102621129	1	protein_coding	4349	3062	5206	5541	3227	2993	3385	3237	5091	5089	17913	12448	5328	3778	5482	5304	5279	4297	10092	10704
ENSMUSG00000005102.14	ENSMUSG00000005102	Eif2ak4	eukaryotic translation initiation factor 2 alpha kinase 4 [Source:MGI Symbol;Acc:MGI:1353427]	2	118219099	118305715	1	protein_coding	219	176	393	356	177	251	237	262	339	255	814	509	519	223	258	400	280	218	546	507
ENSMUSG00000005103.13	ENSMUSG00000005103	Wdr1	WD repeat domain 1 [Source:MGI Symbol;Acc:MGI:1337100]	5	38684156	38720564	-1	protein_coding	958	874	1722	1274	869	969	818	1095	1313	1017	3930	2559	3125	1143	1310	1834	1646	1018	2567	2635
ENSMUSG00000005107.14	ENSMUSG00000005107	Slc2a9	solute carrier family 2 (facilitated glucose transporter), member 9 [Source:MGI Symbol;Acc:MGI:2152844]	5	38506616	38660486	-1	protein_coding	1477	1159	1991	1964	879	1237	1036	1336	1847	1342	3473	1850	1006	818	1197	1191	928	761	2015	1795
ENSMUSG00000005124.11	ENSMUSG00000005124	Ccn4	cellular communication network factor 4 [Source:MGI Symbol;Acc:MGI:1197008]	15	66763169	66795050	1	protein_coding	31	25	43	26	29	31	18	18	35	25	130	37	45	36	22	48	29	23	55	55
ENSMUSG00000005125.14	ENSMUSG00000005125	Ndrg1	N-myc downstream regulated gene 1 [Source:MGI Symbol;Acc:MGI:1341799]	15	66801167	66841489	-1	protein_coding	156	161	491	280	238	255	263	265	383	270	806	530	691	318	246	413	339	223	670	649
ENSMUSG00000005131.5	ENSMUSG00000005131	4930550C14Rik	RIKEN cDNA 4930550C14 gene [Source:MGI Symbol;Acc:MGI:1922561]	9	53313625	53345702	1	protein_coding	8	2	0	0	5	5	1	0	1	3	3	1	5	2	0	2	2	1	6	0
ENSMUSG00000005142.11	ENSMUSG00000005142	Man2b1	mannosidase 2, alpha B1 [Source:MGI Symbol;Acc:MGI:107286]	8	85809899	85824911	1	protein_coding	3086	2636	4763	3747	2374	2757	2358	2925	3652	2899	11430	7460	7265	3056	4011	4303	3683	2750	6974	8656
ENSMUSG00000005148.9	ENSMUSG00000005148	Klf5	Kruppel-like factor 5 [Source:MGI Symbol;Acc:MGI:1338056]	14	99536127	99552472	1	protein_coding	4	7	8	3	4	1	4	6	3	2	21	7	7	5	1	10	4	3	4	3
ENSMUSG00000005150.17	ENSMUSG00000005150	Wdr83	WD repeat domain containing 83 [Source:MGI Symbol;Acc:MGI:1915086]	8	85801664	85807935	-1	protein_coding	351	306	637	486	273	412	320	401	537	323	878	672	500	309	328	436	351	232	566	539
ENSMUSG00000005161.16	ENSMUSG00000005161	Prdx2	peroxiredoxin 2 [Source:MGI Symbol;Acc:MGI:109486]	8	85696216	85701463	1	protein_coding	2540	2342	4608	3177	2276	2232	1868	2044	3244	2074	5719	4185	3440	2004	2293	2869	2444	1608	3849	4687
ENSMUSG00000005198.16	ENSMUSG00000005198	Polr2a	polymerase (RNA) II (DNA directed) polypeptide A [Source:MGI Symbol;Acc:MGI:98086]	11	69624823	69649463	-1	protein_coding	1467	1219	2354	1619	1222	1520	1197	1343	1528	1346	5838	3414	3656	1572	1923	2499	1945	1546	3739	4529
ENSMUSG00000005202.3	ENSMUSG00000005202	Shbg	sex hormone binding globulin [Source:MGI Symbol;Acc:MGI:98295]	11	69505630	69508731	-1	protein_coding	0	0	0	0	0	0	1	0	0	0	0	1	0	0	0	0	0	0	0	0
ENSMUSG00000005204.13	ENSMUSG00000005204	Senp3	SUMO/sentrin specific peptidase 3 [Source:MGI Symbol;Acc:MGI:2158736]	11	69563941	69572910	-1	protein_coding	648	591	1152	872	610	655	603	717	895	661	2119	1418	1394	674	831	908	863	637	1514	1608
ENSMUSG00000005220.11	ENSMUSG00000005220	Corin	corin, serine peptidase [Source:MGI Symbol;Acc:MGI:1349451]	5	72457368	72661816	-1	protein_coding	2	2	8	10	0	0	1	0	1	3	5	1	1	1	3	7	1	2	2	0
ENSMUSG00000005225.16	ENSMUSG00000005225	Plekha8	pleckstrin homology domain containing, family A (phosphoinositide binding specific) member 8 [Source:MGI Symbol;Acc:MGI:2681164]	6	54572096	54622824	1	protein_coding	851	765	1280	1005	777	555	642	626	894	801	2023	1178	1023	623	533	988	653	432	1290	1734
ENSMUSG00000005232.12	ENSMUSG00000005232	G6pc2	glucose-6-phosphatase, catalytic, 2 [Source:MGI Symbol;Acc:MGI:1277193]	2	69041417	69058185	1	protein_coding	0	0	0	0	0	0	0	0	0	0	0	0	0	0	0	0	0	0	0	0
ENSMUSG00000005233.17	ENSMUSG00000005233	Spc25	SPC25, NDC80 kinetochore complex component, homolog (S. cerevisiae) [Source:MGI Symbol;Acc:MGI:1913692]	2	69024239	69036538	-1	protein_coding	104	66	120	76	80	65	48	54	76	58	171	91	147	69	50	142	54	55	136	131
ENSMUSG00000005237.15	ENSMUSG00000005237	Dnah2	dynein, axonemal, heavy chain 2 [Source:MGI Symbol;Acc:MGI:107731]	11	69311635	69439936	-1	protein_coding	3	3	4	4	5	1	0	3	3	7	34	12	18	10	10	11	5	4	7	5
ENSMUSG00000005251.16	ENSMUSG00000005251	Ripk4	receptor-interacting serine-threonine kinase 4 [Source:MGI Symbol;Acc:MGI:1919638]	16	97543133	97564987	-1	protein_coding	153	129	285	241	187	100	120	134	169	135	527	283	224	183	152	127	134	97	195	335
ENSMUSG00000005262.14	ENSMUSG00000005262	Ufd1	ubiquitin recognition factor in ER-associated degradation 1 [Source:MGI Symbol;Acc:MGI:109353]	16	18630529	18654011	1	protein_coding	842	664	1188	954	654	717	641	753	888	697	2134	1494	1148	698	841	1077	823	659	1625	1848
ENSMUSG00000005267.14	ENSMUSG00000005267	Zfp287	zinc finger protein 287 [Source:MGI Symbol;Acc:MGI:2176561]	11	62591182	62622731	-1	protein_coding	4	9	13	8	13	8	5	3	9	7	53	22	34	13	9	27	10	8	27	17
ENSMUSG00000005268.21	ENSMUSG00000005268	Prlr	prolactin receptor [Source:MGI Symbol;Acc:MGI:97763]	15	10177324	10349266	1	protein_coding	1914	1508	2160	3387	1180	1507	2649	2455	2791	2513	3549	5371	1049	1114	1551	2647	1322	860	4642	805
ENSMUSG00000005299.7	ENSMUSG00000005299	Letm1	leucine zipper-EF-hand containing transmembrane protein 1 [Source:MGI Symbol;Acc:MGI:1932557]	5	33897017	33940161	-1	protein_coding	1898	1718	2955	2421	1649	2107	1521	2111	2522	1688	4746	3445	2597	1758	1924	2458	1686	1464	3592	4228
ENSMUSG00000005312.16	ENSMUSG00000005312	Ubqln1	ubiquilin 1 [Source:MGI Symbol;Acc:MGI:1860276]	13	58323970	58363467	-1	protein_coding	3042	2574	4027	4155	2636	3328	2783	3240	3776	2936	9214	7393	5574	3647	3052	5595	3802	2954	7469	8699
ENSMUSG00000005320.10	ENSMUSG00000005320	Fgfr4	fibroblast growth factor receptor 4 [Source:MGI Symbol;Acc:MGI:95525]	13	55300453	55316572	1	protein_coding	623	555	1334	948	710	1053	731	943	1154	735	2316	1895	1578	882	1001	1495	1404	1045	2436	2734
ENSMUSG00000005338.15	ENSMUSG00000005338	Cadm3	cell adhesion molecule 3 [Source:MGI Symbol;Acc:MGI:2137858]	1	173160825	173195261	-1	protein_coding	107	99	209	137	108	102	97	114	133	101	627	337	192	163	166	197	117	168	266	396
ENSMUSG00000005339.11	ENSMUSG00000005339	Fcer1a	Fc receptor, IgE, high affinity I, alpha polypeptide [Source:MGI Symbol;Acc:MGI:95494]	1	173048851	173054781	-1	protein_coding	0	0	0	0	0	0	0	0	0	0	0	0	0	0	0	0	0	0	1	1
ENSMUSG00000005354.17	ENSMUSG00000005354	Txn2	thioredoxin 2 [Source:MGI Symbol;Acc:MGI:1929468]	15	77799247	77813206	-1	protein_coding	3819	3301	5844	4704	3012	3697	2926	3773	4321	3086	8291	6485	4289	2871	3536	4297	3296	2393	5938	6942
ENSMUSG00000005355.10	ENSMUSG00000005355	Casp14	caspase 14 [Source:MGI Symbol;Acc:MGI:1335092]	10	78547825	78554128	-1	protein_coding	0	0	0	0	0	0	0	0	0	0	0	0	0	0	0	0	0	0	0	0
ENSMUSG00000005357.10	ENSMUSG00000005357	Slc1a6	solute carrier family 1 (high affinity aspartate/glutamate transporter), member 6 [Source:MGI Symbol;Acc:MGI:1096331]	10	78616330	78650599	1	protein_coding	0	1	2	1	2	2	1	1	1	0	10	0	2	1	0	2	2	1	0	0
ENSMUSG00000005360.15	ENSMUSG00000005360	Slc1a3	solute carrier family 1 (glial high affinity glutamate transporter), member 3 [Source:MGI Symbol;Acc:MGI:99917]	15	8663608	8740248	-1	protein_coding	7	6	9	1	5	2	3	2	6	5	85	19	57	2	15	28	38	11	17	33
ENSMUSG00000005362.15	ENSMUSG00000005362	Crbn	cereblon [Source:MGI Symbol;Acc:MGI:1913277]	6	106757162	106777038	-1	protein_coding	561	500	768	840	516	452	387	415	525	548	2003	1140	805	577	530	660	554	415	1277	1149
ENSMUSG00000005364.12	ENSMUSG00000005364	Il5ra	interleukin 5 receptor, alpha [Source:MGI Symbol;Acc:MGI:96558]	6	106687318	106725998	-1	protein_coding	0	3	0	0	0	0	0	0	0	2	5	0	1	0	1	0	2	0	1	5
ENSMUSG00000005370.5	ENSMUSG00000005370	Msh6	mutS homolog 6 [Source:MGI Symbol;Acc:MGI:1343961]	17	88282490	88298320	1	protein_coding	293	297	462	383	302	316	252	296	380	254	1099	667	583	336	326	446	411	308	693	804
ENSMUSG00000005371.16	ENSMUSG00000005371	Fbxo11	F-box protein 11 [Source:MGI Symbol;Acc:MGI:2147134]	17	88298287	88372719	-1	protein_coding	625	553	787	860	600	555	588	639	595	635	2108	1343	1069	660	563	1091	665	554	1381	1728
ENSMUSG00000005373.14	ENSMUSG00000005373	Mlxipl	MLX interacting protein-like [Source:MGI Symbol;Acc:MGI:1927999]	5	135118744	135167236	1	protein_coding	8464	7986	12761	10383	8318	9820	9961	11741	10871	6909	26927	14421	11564	9685	8113	15478	11085	10090	21759	29475
ENSMUSG00000005374.14	ENSMUSG00000005374	Tbl2	transducin (beta)-like 2 [Source:MGI Symbol;Acc:MGI:1351652]	5	135178511	135194614	1	protein_coding	456	353	582	476	327	319	322	333	366	283	1072	790	892	357	465	468	439	288	707	783
ENSMUSG00000005378.18	ENSMUSG00000005378	Bud23	BUD23, rRNA methyltransferase and ribosome maturation factor [Source:MGI Symbol;Acc:MGI:1913388]	5	135081811	135093813	-1	protein_coding	355	356	638	471	377	466	352	495	528	326	1041	816	630	353	387	601	488	288	729	798
ENSMUSG00000005397.9	ENSMUSG00000005397	Nid1	nidogen 1 [Source:MGI Symbol;Acc:MGI:97342]	13	13612136	13686854	1	protein_coding	324	329	647	423	349	292	299	313	369	325	2510	975	2707	630	494	1227	670	468	1134	1646
ENSMUSG00000005410.7	ENSMUSG00000005410	Mcm5	minichromosome maintenance complex component 5 [Source:MGI Symbol;Acc:MGI:103197]	8	75836197	75855067	1	protein_coding	60	49	71	31	34	43	38	28	56	32	191	107	374	37	50	89	175	49	126	99
ENSMUSG00000005413.9	ENSMUSG00000005413	Hmox1	heme oxygenase 1 [Source:MGI Symbol;Acc:MGI:96163]	8	75820249	75827217	1	protein_coding	391	321	608	340	421	313	217	206	333	284	3033	1865	2316	408	686	883	1252	478	1315	1403
ENSMUSG00000005417.18	ENSMUSG00000005417	Mprip	myosin phosphatase Rho interacting protein [Source:MGI Symbol;Acc:MGI:1349438]	11	59552131	59671686	1	protein_coding	3163	2770	4980	3899	2937	3095	2750	3292	4165	2736	10018	5853	5497	3294	3534	4928	3483	3028	7086	8769
ENSMUSG00000005442.14	ENSMUSG00000005442	Cic	capicua transcriptional repressor [Source:MGI Symbol;Acc:MGI:1918972]	7	24967129	24993584	1	protein_coding	680	596	1344	894	867	975	677	876	1102	656	2618	1661	2050	808	845	1127	1120	791	2027	2768
ENSMUSG00000005447.13	ENSMUSG00000005447	Pafah1b3	platelet-activating factor acetylhydrolase, isoform 1b, subunit 3 [Source:MGI Symbol;Acc:MGI:108414]	7	24994474	24997411	-1	protein_coding	42	45	100	58	40	44	34	38	84	30	87	81	126	28	34	58	41	24	73	64
ENSMUSG00000005465.10	ENSMUSG00000005465	Il27ra	interleukin 27 receptor, alpha [Source:MGI Symbol;Acc:MGI:1355318]	8	84756923	84769218	-1	protein_coding	15	33	49	24	18	27	26	19	25	28	200	92	117	32	45	87	65	26	64	93
ENSMUSG00000005469.11	ENSMUSG00000005469	Prkaca	protein kinase, cAMP dependent, catalytic, alpha [Source:MGI Symbol;Acc:MGI:97592]	8	84699622	84723072	1	protein_coding	1325	1090	2187	1610	1100	1715	1104	1415	1718	1125	3648	2560	2135	1459	1165	2205	1651	1191	3225	2865
ENSMUSG00000005470.9	ENSMUSG00000005470	Asf1b	anti-silencing function 1B histone chaperone [Source:MGI Symbol;Acc:MGI:1914179]	8	84682136	84696826	1	protein_coding	12	17	22	7	9	8	4	4	7	9	44	26	85	7	6	21	37	18	25	27
ENSMUSG00000005474.10	ENSMUSG00000005474	Myl10	myosin, light chain 10, regulatory [Source:MGI Symbol;Acc:MGI:1891705]	5	136722000	136729948	1	protein_coding	0	0	0	0	0	0	0	0	0	0	0	0	0	0	0	0	0	0	0	0
ENSMUSG00000005481.19	ENSMUSG00000005481	Ddx39a	DEAD box helicase 39a [Source:MGI Symbol;Acc:MGI:1915528]	8	84441806	84453521	1	protein_coding	273	256	439	341	216	343	254	255	358	230	861	525	633	251	338	422	347	236	504	583
ENSMUSG00000005483.11	ENSMUSG00000005483	Dnajb1	DnaJ heat shock protein family (Hsp40) member B1 [Source:MGI Symbol;Acc:MGI:1931874]	8	84334822	84339282	1	protein_coding	655	569	890	680	553	349	283	349	443	343	1130	1055	853	466	451	679	662	364	844	1021
ENSMUSG00000005493.16	ENSMUSG00000005493	Msh4	mutS homolog 4 [Source:MGI Symbol;Acc:MGI:1860077]	3	153562786	153611775	-1	protein_coding	0	0	0	1	0	0	0	0	0	1	0	1	0	0	1	0	0	1	0	1
ENSMUSG00000005501.15	ENSMUSG00000005501	Usp40	ubiquitin specific peptidase 40 [Source:MGI Symbol;Acc:MGI:2443184]	1	87872841	87936273	-1	protein_coding	935	801	1289	1100	757	737	817	841	966	740	2834	1722	1225	691	746	1323	827	576	1737	1859
ENSMUSG00000005503.9	ENSMUSG00000005503	Evx1	even-skipped homeobox 1 [Source:MGI Symbol;Acc:MGI:95461]	6	52290483	52295363	1	protein_coding	0	0	0	0	0	0	0	0	0	0	0	0	0	0	0	0	0	0	0	0
ENSMUSG00000005505.13	ENSMUSG00000005505	Kbtbd4	kelch repeat and BTB (POZ) domain containing 4 [Source:MGI Symbol;Acc:MGI:1914386]	2	90735084	90741970	1	protein_coding	389	327	451	414	257	291	300	259	338	260	910	624	465	322	295	426	390	258	647	734
ENSMUSG00000005506.17	ENSMUSG00000005506	Celf1	CUGBP, Elav-like family member 1 [Source:MGI Symbol;Acc:MGI:1342295]	2	90770727	90849842	1	protein_coding	2234	1997	3227	2937	2067	1998	2023	2389	2591	2272	7237	4131	3522	1947	2040	3033	2370	2056	4582	5749
ENSMUSG00000005510.10	ENSMUSG00000005510	Ndufs3	NADH:ubiquinone oxidoreductase core subunit S3 [Source:MGI Symbol;Acc:MGI:1915599]	2	90724978	90735171	-1	protein_coding	2525	2259	4249	3323	1961	2554	1992	2640	3802	2094	5647	4108	2642	2102	2486	2702	1957	1675	4014	4789
ENSMUSG00000005514.15	ENSMUSG00000005514	Por	P450 (cytochrome) oxidoreductase [Source:MGI Symbol;Acc:MGI:97744]	5	135698887	135764180	1	protein_coding	15096	13231	23805	15434	10545	8665	8577	12711	17848	13061	26591	21426	10286	5678	14098	5060	6309	4621	13368	12759
ENSMUSG00000005533.11	ENSMUSG00000005533	Igf1r	insulin-like growth factor I receptor [Source:MGI Symbol;Acc:MGI:96433]	7	67602575	67883416	1	protein_coding	51	58	104	85	63	64	43	53	84	50	407	178	166	85	70	131	115	70	180	263
ENSMUSG00000005534.11	ENSMUSG00000005534	Insr	insulin receptor [Source:MGI Symbol;Acc:MGI:96575]	8	3172061	3329617	-1	protein_coding	4063	3300	5206	5335	3742	3689	3309	3975	4912	4197	12770	8015	4731	3595	3668	4662	3973	3012	8226	9528
ENSMUSG00000005540.11	ENSMUSG00000005540	Fcer2a	Fc receptor, IgE, low affinity II, alpha polypeptide [Source:MGI Symbol;Acc:MGI:95497]	8	3731737	3744175	-1	protein_coding	12	39	26	11	4	16	11	13	14	7	46	8	22	4	19	17	5	10	14	14
ENSMUSG00000005547.15	ENSMUSG00000005547	Cyp2a5	cytochrome P450, family 2, subfamily a, polypeptide 5 [Source:MGI Symbol;Acc:MGI:88597]	7	26534730	26542973	1	protein_coding	29813	22410	49200	36122	27202	15418	25716	16353	47769	33875	60987	28713	23772	7540	28462	10015	5550	6468	18273	13922
ENSMUSG00000005553.15	ENSMUSG00000005553	Atp4a	ATPase, H+/K+ exchanging, gastric, alpha polypeptide [Source:MGI Symbol;Acc:MGI:88113]	7	30411634	30424959	1	protein_coding	29	18	29	22	38	16	18	22	23	12	77	38	24	18	13	37	70	10	31	61
ENSMUSG00000005566.15	ENSMUSG00000005566	Trim28	tripartite motif-containing 28 [Source:MGI Symbol;Acc:MGI:109274]	7	12733041	12764962	1	protein_coding	1280	1189	2342	1647	1141	1210	1063	1238	1572	1056	3721	2432	2188	1143	1322	1752	1376	1091	2535	2895
ENSMUSG00000005575.17	ENSMUSG00000005575	Ube2m	ubiquitin-conjugating enzyme E2M [Source:MGI Symbol;Acc:MGI:108278]	7	12769047	12772202	-1	protein_coding	810	696	1412	1024	752	910	757	894	1064	709	2041	1537	1417	763	780	1153	853	653	1592	1806
ENSMUSG00000005580.12	ENSMUSG00000005580	Adcy9	adenylate cyclase 9 [Source:MGI Symbol;Acc:MGI:108450]	16	4105393	4238362	-1	protein_coding	675	519	842	812	629	609	453	566	834	521	2426	1540	696	715	740	583	623	467	1365	2031
ENSMUSG00000005583.17	ENSMUSG00000005583	Mef2c	myocyte enhancer factor 2C [Source:MGI Symbol;Acc:MGI:99458]	13	83652153	83815199	1	protein_coding	40	74	80	53	41	46	48	26	67	62	316	123	140	65	53	137	83	72	136	236
ENSMUSG00000005609.17	ENSMUSG00000005609	Ctr9	CTR9 homolog, Paf1/RNA polymerase II complex component [Source:MGI Symbol;Acc:MGI:109345]	7	110628158	110655584	1	protein_coding	624	570	952	872	478	666	530	672	766	506	2038	1420	1314	670	729	967	841	557	1281	1433
ENSMUSG00000005610.18	ENSMUSG00000005610	Eif4g2	eukaryotic translation initiation factor 4, gamma 2 [Source:MGI Symbol;Acc:MGI:109207]	7	110666957	110682237	-1	protein_coding	11826	9900	16225	15884	10897	11201	9987	10952	12274	11377	36346	25482	20131	11685	11265	17854	13189	9881	24864	26853
ENSMUSG00000005611.16	ENSMUSG00000005611	Irag1	inositol 1,4,5-triphosphate receptor associated 1 [Source:MGI Symbol;Acc:MGI:1338023]	7	110467473	110581668	-1	protein_coding	42	52	110	61	39	48	33	56	50	52	264	142	118	88	64	106	58	78	130	146
ENSMUSG00000005615.16	ENSMUSG00000005615	Pcyt1a	phosphate cytidylyltransferase 1, choline, alpha isoform [Source:MGI Symbol;Acc:MGI:88557]	16	32249739	32293888	1	protein_coding	3091	2617	3923	3526	2286	2508	2107	2319	3418	2362	6667	4386	3290	2053	1993	2697	2151	1674	4459	4471
ENSMUSG00000005621.12	ENSMUSG00000005621	Zfp592	zinc finger protein 592 [Source:MGI Symbol;Acc:MGI:2443541]	7	80643429	80694912	1	protein_coding	926	832	1402	1171	914	829	774	1003	936	686	2671	1760	1426	862	925	1159	1058	828	2192	2704
ENSMUSG00000005625.16	ENSMUSG00000005625	Psmd4	proteasome (prosome, macropain) 26S subunit, non-ATPase, 4 [Source:MGI Symbol;Acc:MGI:1201670]	3	94940005	94949925	-1	protein_coding	2060	1816	3582	2777	1728	2373	1893	2529	3179	1967	4812	4063	3451	2106	2387	2961	2267	1735	4087	4283
ENSMUSG00000005628.13	ENSMUSG00000005628	Tmod4	tropomodulin 4 [Source:MGI Symbol;Acc:MGI:1355285]	3	95031787	95036520	1	protein_coding	0	2	0	0	5	1	2	3	2	3	8	7	0	1	2	9	5	2	4	17
ENSMUSG00000005640.12	ENSMUSG00000005640	Insrr	insulin receptor-related receptor [Source:MGI Symbol;Acc:MGI:1346037]	3	87704258	87723408	1	protein_coding	1	1	2	0	0	1	1	0	0	2	10	3	5	1	5	3	4	3	1	4
ENSMUSG00000005649.18	ENSMUSG00000005649	Cabp5	calcium binding protein 5 [Source:MGI Symbol;Acc:MGI:1352746]	7	13132057	13142812	1	protein_coding	0	0	0	0	0	0	0	0	0	0	0	0	0	0	0	0	0	0	0	0
ENSMUSG00000005656.10	ENSMUSG00000005656	Snx6	sorting nexin 6 [Source:MGI Symbol;Acc:MGI:1919433]	12	54793134	54842488	-1	protein_coding	375	282	498	491	302	313	309	297	359	269	1372	817	866	363	368	545	544	300	730	804
ENSMUSG00000005667.9	ENSMUSG00000005667	Mthfd2	methylenetetrahydrofolate dehydrogenase (NAD+ dependent), methenyltetrahydrofolate cyclohydrolase [Source:MGI Symbol;Acc:MGI:1338850]	6	83282673	83302890	-1	protein_coding	22	25	49	37	22	30	19	47	35	11	130	69	215	18	38	50	70	48	44	75
ENSMUSG00000005672.13	ENSMUSG00000005672	Kit	KIT proto-oncogene receptor tyrosine kinase [Source:MGI Symbol;Acc:MGI:96677]	5	75735576	75817382	1	protein_coding	181	117	200	180	97	89	112	129	156	141	442	338	421	96	129	175	208	134	401	403
ENSMUSG00000005674.10	ENSMUSG00000005674	Tomm40l	translocase of outer mitochondrial membrane 40-like [Source:MGI Symbol;Acc:MGI:3589112]	1	171043580	171050083	-1	protein_coding	206	168	405	238	201	182	140	180	190	118	643	426	462	249	170	280	347	187	333	448
ENSMUSG00000005677.15	ENSMUSG00000005677	Nr1i3	nuclear receptor subfamily 1, group I, member 3 [Source:MGI Symbol;Acc:MGI:1346307]	1	171041539	171048270	1	protein_coding	6604	6050	9290	7206	3936	3429	4979	3340	6056	6788	22830	12643	6033	3919	9681	7804	2157	3495	14496	8823
ENSMUSG00000005681.13	ENSMUSG00000005681	Apoa2	apolipoprotein A-II [Source:MGI Symbol;Acc:MGI:88050]	1	171052623	171053948	1	protein_coding	117702	103497	194449	153024	88338	121650	103099	121104	158829	108794	246929	215800	95687	104595	124139	136724	81203	81300	217912	215116
ENSMUSG00000005682.10	ENSMUSG00000005682	Pan2	PAN2 poly(A) specific ribonuclease subunit [Source:MGI Symbol;Acc:MGI:1918984]	10	128139204	128157227	1	protein_coding	819	743	1065	994	630	979	767	962	870	672	2648	1478	1450	856	862	1389	1014	821	1892	2430
ENSMUSG00000005683.9	ENSMUSG00000005683	Cs	citrate synthase [Source:MGI Symbol;Acc:MGI:88529]	10	128173603	128198348	1	protein_coding	3564	3082	6145	5338	3026	4442	3750	3477	4518	2927	10761	7074	6049	4396	3168	6955	4633	3411	8215	6817
ENSMUSG00000005686.18	ENSMUSG00000005686	Ampd3	adenosine monophosphate deaminase 3 [Source:MGI Symbol;Acc:MGI:1096344]	7	110367413	110411612	1	protein_coding	19	21	42	17	18	22	20	16	23	36	187	79	140	44	39	80	50	48	80	93
ENSMUSG00000005687.15	ENSMUSG00000005687	Bcas2	breast carcinoma amplified sequence 2 [Source:MGI Symbol;Acc:MGI:1915433]	3	103078971	103086482	1	protein_coding	449	439	794	676	434	458	422	551	626	506	1406	973	840	493	500	642	525	424	988	1066
ENSMUSG00000005696.12	ENSMUSG00000005696	Sh2d1a	SH2 domain containing 1A [Source:MGI Symbol;Acc:MGI:1328352]	X	41591330	41618207	1	protein_coding	2	5	4	1	0	0	0	0	0	0	13	4	10	2	1	3	8	0	5	4
ENSMUSG00000005698.16	ENSMUSG00000005698	Ctcf	CCCTC-binding factor [Source:MGI Symbol;Acc:MGI:109447]	8	106363200	106409554	1	protein_coding	655	610	931	904	634	585	608	614	686	598	2365	1590	1314	761	769	1075	861	570	1432	1713
ENSMUSG00000005699.17	ENSMUSG00000005699	Pard6a	par-6 family cell polarity regulator alpha [Source:MGI Symbol;Acc:MGI:1927223]	8	106427780	106430128	1	protein_coding	59	48	103	80	49	52	45	61	92	54	173	135	120	55	77	100	93	51	128	127
ENSMUSG00000005705.11	ENSMUSG00000005705	Agrp	agouti related neuropeptide [Source:MGI Symbol;Acc:MGI:892013]	8	106293330	106364025	-1	protein_coding	0	0	0	0	0	0	0	0	0	0	0	0	0	0	0	0	0	0	0	0
ENSMUSG00000005716.17	ENSMUSG00000005716	Pvalb	parvalbumin [Source:MGI Symbol;Acc:MGI:97821]	15	78075314	78090600	-1	protein_coding	0	0	0	0	0	0	0	0	0	0	0	0	0	0	0	0	0	0	0	0
ENSMUSG00000005718.9	ENSMUSG00000005718	Tfap4	transcription factor AP4 [Source:MGI Symbol;Acc:MGI:103239]	16	4362525	4377718	-1	protein_coding	79	73	122	122	59	62	36	56	51	29	214	111	141	63	60	97	58	63	131	120
ENSMUSG00000005732.15	ENSMUSG00000005732	Ranbp1	RAN binding protein 1 [Source:MGI Symbol;Acc:MGI:96269]	16	18057648	18066596	-1	protein_coding	365	290	549	410	285	401	320	420	479	277	901	648	727	315	363	455	481	272	677	663
ENSMUSG00000005763.16	ENSMUSG00000005763	Cd247	CD247 antigen [Source:MGI Symbol;Acc:MGI:88334]	1	165616250	165704846	1	protein_coding	0	11	3	1	0	3	3	1	7	4	63	7	30	0	13	14	12	5	8	15
ENSMUSG00000005774.13	ENSMUSG00000005774	Rfx5	regulatory factor X, 5 (influences HLA class II expression) [Source:MGI Symbol;Acc:MGI:1858421]	3	94861386	94868872	1	protein_coding	197	215	404	317	232	285	230	287	321	215	814	531	629	266	286	469	276	213	609	622
ENSMUSG00000005779.13	ENSMUSG00000005779	Psmb4	proteasome (prosome, macropain) subunit, beta type 4 [Source:MGI Symbol;Acc:MGI:1098257]	3	94791404	94794272	-1	protein_coding	2558	2212	4404	3245	2151	2507	1956	2530	3326	2025	5463	4276	3451	2038	2449	2769	2374	1728	3948	4333
ENSMUSG00000005800.4	ENSMUSG00000005800	Mmp8	matrix metallopeptidase 8 [Source:MGI Symbol;Acc:MGI:1202395]	9	7558457	7568486	1	protein_coding	0	0	1	0	0	0	0	0	0	1	22	9	17	1	2	0	2	0	1	5
ENSMUSG00000005802.13	ENSMUSG00000005802	Slc30a4	solute carrier family 30 (zinc transporter), member 4 [Source:MGI Symbol;Acc:MGI:1345282]	2	122523153	122544583	-1	protein_coding	287	278	405	389	273	255	228	262	250	273	976	660	564	294	275	474	361	284	651	558
ENSMUSG00000005803.15	ENSMUSG00000005803	Sqor	sulfide quinone oxidoreductase [Source:MGI Symbol;Acc:MGI:1929899]	2	122607157	122651489	1	protein_coding	4886	4122	7149	6321	3390	3504	3419	4149	5739	4095	10346	8165	4191	3280	3643	4252	3616	2297	6997	7384
ENSMUSG00000005804.15	ENSMUSG00000005804	Bloc1s6	biogenesis of lysosomal organelles complex-1, subunit 6, pallidin [Source:MGI Symbol;Acc:MGI:1927580]	2	122580423	122591395	1	protein_coding	277	259	354	382	212	259	208	270	283	270	865	632	546	285	324	443	300	238	590	638
ENSMUSG00000005813.13	ENSMUSG00000005813	Metap1	methionyl aminopeptidase 1 [Source:MGI Symbol;Acc:MGI:1922874]	3	138164717	138195276	-1	protein_coding	713	590	1104	927	668	731	593	684	908	707	1933	1355	1235	773	661	958	793	507	1440	1557
ENSMUSG00000005823.10	ENSMUSG00000005823	Gpr108	G protein-coupled receptor 108 [Source:MGI Symbol;Acc:MGI:1925558]	17	57541635	57555446	-1	protein_coding	557	527	959	643	603	528	404	527	729	497	1527	973	895	503	626	558	521	477	992	1656
ENSMUSG00000005824.8	ENSMUSG00000005824	Tnfsf14	tumor necrosis factor (ligand) superfamily, member 14 [Source:MGI Symbol;Acc:MGI:1355317]	17	57496492	57501177	-1	protein_coding	4	8	7	4	1	3	4	2	1	2	31	16	15	5	6	18	18	7	8	14
ENSMUSG00000005836.11	ENSMUSG00000005836	Gata6	GATA binding protein 6 [Source:MGI Symbol;Acc:MGI:107516]	18	11052064	11085635	1	protein_coding	111	97	254	222	136	88	79	86	70	63	458	413	278	168	210	198	129	90	317	278
ENSMUSG00000005846.13	ENSMUSG00000005846	Rsl1d1	ribosomal L1 domain containing 1 [Source:MGI Symbol;Acc:MGI:1913659]	16	11010834	11021195	-1	protein_coding	952	793	1463	1288	717	857	828	926	1061	954	2197	1823	1283	958	963	1248	929	705	1636	1755
ENSMUSG00000005864.8	ENSMUSG00000005864	Cnga2	cyclic nucleotide gated channel alpha 2 [Source:MGI Symbol;Acc:MGI:108040]	X	71035455	71053824	1	protein_coding	0	0	0	0	0	0	0	2	1	1	1	0	0	0	0	0	0	1	0	0
ENSMUSG00000005871.16	ENSMUSG00000005871	Apc	APC, WNT signaling pathway regulator [Source:MGI Symbol;Acc:MGI:88039]	18	34353977	34455605	1	protein_coding	1080	883	1292	1261	1071	830	851	858	1111	993	3695	2199	1820	946	1006	1480	1154	906	2455	3100
ENSMUSG00000005873.7	ENSMUSG00000005873	Reep5	receptor accessory protein 5 [Source:MGI Symbol;Acc:MGI:1270152]	18	34477938	34507123	-1	protein_coding	407	382	709	407	340	356	273	326	374	283	980	563	960	301	291	417	398	252	461	644
ENSMUSG00000005881.14	ENSMUSG00000005881	Ergic3	ERGIC and golgi 3 [Source:MGI Symbol;Acc:MGI:1913616]	2	155849965	155860199	1	protein_coding	1548	1454	2882	1981	1477	1629	1295	1525	2045	1324	3975	3017	2408	1482	1700	1897	1668	1238	2804	3195
ENSMUSG00000005882.19	ENSMUSG00000005882	Uqcc1	ubiquinol-cytochrome c reductase complex assembly factor 1 [Source:MGI Symbol;Acc:MGI:1929472]	2	155688814	155772230	-1	protein_coding	974	783	1395	1095	726	648	586	761	1034	721	2254	1627	1005	658	835	896	725	520	1427	1534
ENSMUSG00000005883.16	ENSMUSG00000005883	Spo11	SPO11 initiator of meiotic double stranded breaks [Source:MGI Symbol;Acc:MGI:1349669]	2	172819493	172835369	1	protein_coding	4	5	1	1	0	1	0	0	1	1	49	0	9	1	1	5	4	1	0	3
ENSMUSG00000005886.15	ENSMUSG00000005886	Ncoa2	nuclear receptor coactivator 2 [Source:MGI Symbol;Acc:MGI:1276533]	1	13209329	13444307	-1	protein_coding	1426	1119	1742	1724	1242	1280	1075	1458	1553	1316	4198	2796	1987	1255	1090	1536	1738	1195	3070	4062
ENSMUSG00000005891.8	ENSMUSG00000005891	Prl4a1	prolactin family 4, subfamily a, member 1 [Source:MGI Symbol;Acc:MGI:1206587]	13	28200195	28207542	1	protein_coding	0	0	0	0	0	0	0	0	0	0	0	0	0	0	0	0	0	0	0	0
ENSMUSG00000005892.5	ENSMUSG00000005892	Trh	thyrotropin releasing hormone [Source:MGI Symbol;Acc:MGI:98823]	6	92219042	92221631	-1	protein_coding	0	0	0	0	0	0	0	0	0	0	0	0	0	0	0	0	0	0	0	0
ENSMUSG00000005893.15	ENSMUSG00000005893	Nr2c2	nuclear receptor subfamily 2, group C, member 2 [Source:MGI Symbol;Acc:MGI:1352466]	6	92068371	92151275	1	protein_coding	699	610	1209	890	913	652	600	631	699	664	2517	1525	1344	684	685	1012	885	631	1486	2361
ENSMUSG00000005897.15	ENSMUSG00000005897	Nr2c1	nuclear receptor subfamily 2, group C, member 1 [Source:MGI Symbol;Acc:MGI:1352465]	10	93983885	94033073	1	protein_coding	435	434	659	548	428	500	447	573	511	456	950	594	495	373	279	474	432	273	734	724
ENSMUSG00000005899.15	ENSMUSG00000005899	Smpd4	sphingomyelin phosphodiesterase 4 [Source:MGI Symbol;Acc:MGI:1924876]	16	17437218	17462692	1	protein_coding	356	304	465	425	268	353	323	361	386	298	1215	684	615	388	340	590	380	330	772	784
ENSMUSG00000005907.15	ENSMUSG00000005907	Pex1	peroxisomal biogenesis factor 1 [Source:MGI Symbol;Acc:MGI:1918632]	5	3646066	3687232	1	protein_coding	693	625	1175	1019	559	757	683	752	904	632	2323	1469	1132	734	869	1138	750	626	1713	1634
ENSMUSG00000005917.16	ENSMUSG00000005917	Otx1	orthodenticle homeobox 1 [Source:MGI Symbol;Acc:MGI:97450]	11	21944764	21952897	-1	protein_coding	0	0	0	0	0	0	0	0	0	0	0	0	1	0	0	0	0	0	0	0
ENSMUSG00000005936.20	ENSMUSG00000005936	Kctd20	potassium channel tetramerisation domain containing 20 [Source:MGI Symbol;Acc:MGI:1914239]	17	29170924	29188523	1	protein_coding	903	819	1347	1174	710	913	754	886	1074	694	2745	1703	1562	810	842	1207	1017	732	1644	1761
ENSMUSG00000005947.12	ENSMUSG00000005947	Itgae	integrin alpha E, epithelial-associated [Source:MGI Symbol;Acc:MGI:1298377]	11	72981409	73038272	1	protein_coding	6	0	5	5	7	19	3	5	10	5	65	21	24	9	22	14	31	9	22	25
ENSMUSG00000005949.10	ENSMUSG00000005949	Ctns	cystinosis, nephropathic [Source:MGI Symbol;Acc:MGI:1932872]	11	73074422	73089868	-1	protein_coding	419	359	709	536	346	428	388	377	458	377	1319	957	769	425	435	578	584	368	990	1217
ENSMUSG00000005950.15	ENSMUSG00000005950	P2rx5	purinergic receptor P2X, ligand-gated ion channel, 5 [Source:MGI Symbol;Acc:MGI:2137026]	11	73051247	73063511	1	protein_coding	5	2	0	2	0	0	0	1	1	0	6	0	22	1	1	0	6	5	1	6
ENSMUSG00000005951.14	ENSMUSG00000005951	Shpk	sedoheptulokinase [Source:MGI Symbol;Acc:MGI:1921887]	11	73090286	73115337	1	protein_coding	1367	1243	1759	1709	975	1358	1256	1344	2128	1279	4116	2763	1570	1311	1687	1861	1340	1138	2590	2789
ENSMUSG00000005952.16	ENSMUSG00000005952	Trpv1	transient receptor potential cation channel, subfamily V, member 1 [Source:MGI Symbol;Acc:MGI:1341787]	11	73125118	73152068	1	protein_coding	5	2	6	1	2	1	3	0	6	1	11	12	2	1	1	2	1	1	4	19
ENSMUSG00000005958.16	ENSMUSG00000005958	Ephb3	Eph receptor B3 [Source:MGI Symbol;Acc:MGI:104770]	16	21023505	21042055	1	protein_coding	2	12	16	10	12	5	6	11	14	6	34	23	19	12	16	17	7	7	15	22
ENSMUSG00000005968.15	ENSMUSG00000005968	Tuft1	tuftelin 1 [Source:MGI Symbol;Acc:MGI:109572]	3	94520064	94566179	-1	protein_coding	248	209	187	125	86	163	121	194	139	88	397	199	400	128	79	211	274	302	217	610
ENSMUSG00000005973.7	ENSMUSG00000005973	Rcn1	reticulocalbin 1 [Source:MGI Symbol;Acc:MGI:104559]	2	105216636	105229664	-1	protein_coding	120	116	222	183	105	98	103	124	141	132	750	408	609	178	181	252	298	154	349	391
ENSMUSG00000005980.16	ENSMUSG00000005980	Dnase1	deoxyribonuclease I [Source:MGI Symbol;Acc:MGI:103157]	16	3854806	3857888	1	protein_coding	20	8	11	8	9	9	4	3	17	7	24	11	25	3	8	12	8	11	12	12
ENSMUSG00000005981.12	ENSMUSG00000005981	Trap1	TNF receptor-associated protein 1 [Source:MGI Symbol;Acc:MGI:1915265]	16	3857835	3895691	-1	protein_coding	4945	4130	8099	6297	4265	4548	3763	4556	6422	4228	12581	9004	5945	4178	4956	5128	3853	3377	8356	9536
ENSMUSG00000005982.15	ENSMUSG00000005982	Naa60	N(alpha)-acetyltransferase 60, NatF catalytic subunit [Source:MGI Symbol;Acc:MGI:1922013]	16	3690239	3722634	1	protein_coding	2691	2317	3926	2748	2144	2101	1859	2121	2397	2092	6355	4061	2779	1832	2178	2687	1988	1766	4465	4980
ENSMUSG00000005983.16	ENSMUSG00000005983	1700037C18Rik	RIKEN cDNA 1700037C18 gene [Source:MGI Symbol;Acc:MGI:1920511]	16	3713043	3726553	-1	protein_coding	0	6	6	21	3	8	6	7	7	3	27	13	20	5	11	11	12	6	22	11
ENSMUSG00000005986.17	ENSMUSG00000005986	Ankrd13d	ankyrin repeat domain 13 family, member D [Source:MGI Symbol;Acc:MGI:1915673]	19	4320208	4333165	-1	protein_coding	2	10	6	5	9	4	2	6	11	6	43	27	24	9	15	7	18	5	14	23
ENSMUSG00000005994.15	ENSMUSG00000005994	Tyrp1	tyrosinase-related protein 1 [Source:MGI Symbol;Acc:MGI:98881]	4	80752360	80769956	1	protein_coding	0	0	0	0	0	0	0	0	0	0	0	0	0	0	0	0	0	0	0	0
ENSMUSG00000006005.19	ENSMUSG00000006005	Tpr	translocated promoter region, nuclear basket protein [Source:MGI Symbol;Acc:MGI:1922066]	1	150268589	150325686	1	protein_coding	2004	1615	2837	2400	1698	1803	1623	1887	2496	1754	6313	3907	4513	2052	1917	3118	2409	1743	4751	4831
ENSMUSG00000006007.15	ENSMUSG00000006007	Pdc	phosducin [Source:MGI Symbol;Acc:MGI:98090]	1	150195168	150209657	1	protein_coding	0	0	0	0	0	0	0	0	0	0	0	0	0	0	0	0	0	0	0	0
ENSMUSG00000006010.15	ENSMUSG00000006010	Odr4	odr4 GPCR localization factor homolog [Source:MGI Symbol;Acc:MGI:2385108]	1	150237056	150268831	-1	protein_coding	950	821	933	1083	793	667	679	679	818	746	2822	1810	1546	829	835	1237	1034	689	1691	1988
ENSMUSG00000006014.17	ENSMUSG00000006014	Prg4	proteoglycan 4 (megakaryocyte stimulating factor, articular superficial zone protein) [Source:MGI Symbol;Acc:MGI:1891344]	1	150325163	150341916	-1	protein_coding	1420	1226	1911	1421	935	1196	1134	990	1060	1003	6636	5468	5582	1796	2338	3012	8243	1528	4375	4108
ENSMUSG00000006019.16	ENSMUSG00000006019	Dhx34	DEAH (Asp-Glu-Ala-His) box polypeptide 34 [Source:MGI Symbol;Acc:MGI:1918973]	7	15931072	15955962	-1	protein_coding	141	103	295	217	126	205	119	193	215	109	548	390	445	232	200	248	275	197	419	426
ENSMUSG00000006021.6	ENSMUSG00000006021	Kptn	kaptin [Source:MGI Symbol;Acc:MGI:1890380]	7	15853820	15861441	1	protein_coding	319	328	587	457	275	389	292	389	453	258	776	565	417	306	318	409	325	258	578	547
ENSMUSG00000006024.14	ENSMUSG00000006024	Napa	N-ethylmaleimide sensitive fusion protein attachment protein alpha [Source:MGI Symbol;Acc:MGI:104563]	7	15832383	15851900	1	protein_coding	1687	1525	3043	2168	1459	1760	1424	1750	2408	1450	4363	3365	2564	1611	1724	2119	1796	1418	3227	3810
ENSMUSG00000006050.13	ENSMUSG00000006050	Sra1	steroid receptor RNA activator 1 [Source:MGI Symbol;Acc:MGI:1344414]	18	36799734	36803868	-1	protein_coding	1196	1103	1809	1326	878	1202	979	1304	1599	1095	3071	2278	1565	1077	1372	1393	1364	959	2078	2632
ENSMUSG00000006056.14	ENSMUSG00000006056	Calcoco2	calcium binding and coiled-coil domain 2 [Source:MGI Symbol;Acc:MGI:1343177]	11	95990152	96002790	-1	protein_coding	0	0	0	0	0	0	0	0	0	0	0	0	0	0	0	0	0	0	0	0
ENSMUSG00000006057.16	ENSMUSG00000006057	Atp5g1	ATP synthase, H+ transporting, mitochondrial F0 complex, subunit C1 (subunit 9) [Source:MGI Symbol;Acc:MGI:107653]	11	95959678	95966496	-1	protein_coding	3814	3517	6271	4642	3098	3575	3320	3692	4467	2880	6833	5755	3594	2826	3268	3913	3058	2126	5020	7062
ENSMUSG00000006058.11	ENSMUSG00000006058	Snf8	SNF8, ESCRT-II complex subunit, homolog (S. cerevisiae) [Source:MGI Symbol;Acc:MGI:1343161]	11	95925711	95938256	1	protein_coding	688	585	1074	872	555	623	548	601	988	568	1667	1290	1007	565	708	921	730	482	1125	1308
ENSMUSG00000006095.13	ENSMUSG00000006095	Tbcb	tubulin folding cofactor B [Source:MGI Symbol;Acc:MGI:1913661]	7	29923556	29931697	-1	protein_coding	322	310	609	465	337	464	330	372	578	280	1007	747	847	375	457	500	495	360	689	877
ENSMUSG00000006127.10	ENSMUSG00000006127	Inpp5k	inositol polyphosphate 5-phosphatase K [Source:MGI Symbol;Acc:MGI:1194899]	11	75521814	75539697	1	protein_coding	368	339	603	485	292	400	315	395	430	352	1301	679	681	347	428	465	379	332	782	947
ENSMUSG00000006134.5	ENSMUSG00000006134	Crkl	v-crk avian sarcoma virus CT10 oncogene homolog-like [Source:MGI Symbol;Acc:MGI:104686]	16	17269851	17305298	1	protein_coding	915	764	1366	1270	801	866	920	982	996	681	2700	1948	1353	864	751	1407	1136	683	1704	1923
ENSMUSG00000006143.13	ENSMUSG00000006143	Upk3bl	uroplakin 3B-like [Source:MGI Symbol;Acc:MGI:1916915]	5	136083346	136093180	1	protein_coding	0	0	0	0	0	0	0	0	0	0	0	0	0	0	0	0	0	0	0	0
ENSMUSG00000006154.14	ENSMUSG00000006154	Eps8l1	EPS8-like 1 [Source:MGI Symbol;Acc:MGI:1914675]	7	4463673	4483486	1	protein_coding	9	18	85	29	40	60	9	41	68	32	130	75	99	3	24	69	80	62	89	137
ENSMUSG00000006169.21	ENSMUSG00000006169	Clint1	clathrin interactor 1 [Source:MGI Symbol;Acc:MGI:2144243]	11	45742791	45801452	1	protein_coding	1274	1080	2326	1869	1091	1392	1183	1441	1472	1117	3250	2076	2728	1508	1314	2243	1373	1185	2902	2954
ENSMUSG00000006179.10	ENSMUSG00000006179	Prss16	protease, serine 16 (thymus) [Source:MGI Symbol;Acc:MGI:1859181]	13	22186343	22193912	-1	protein_coding	0	2	0	1	0	0	0	0	0	0	1	2	1	0	4	0	0	0	0	0
ENSMUSG00000006191.18	ENSMUSG00000006191	Cdkal1	CDK5 regulatory subunit associated protein 1-like 1 [Source:MGI Symbol;Acc:MGI:1921765]	13	29375729	30039657	-1	protein_coding	220	140	219	193	117	180	122	187	217	161	486	369	299	193	165	258	226	142	327	504
ENSMUSG00000006200.4	ENSMUSG00000006200	Rhox6	reproductive homeobox 6 [Source:MGI Symbol;Acc:MGI:1202888]	X	36915787	36918734	1	protein_coding	0	0	0	0	0	0	0	0	0	0	0	0	0	0	0	0	0	0	0	0
ENSMUSG00000006204.8	ENSMUSG00000006204	Cdcp3	CUB domain containing protein 3 [Source:MGI Symbol;Acc:MGI:1918645]	7	130776131	130908180	1	protein_coding	0	0	0	0	0	0	0	0	0	0	0	0	0	0	0	0	0	0	0	0
ENSMUSG00000006205.14	ENSMUSG00000006205	Htra1	HtrA serine peptidase 1 [Source:MGI Symbol;Acc:MGI:1929076]	7	130537841	130587390	1	protein_coding	34	48	102	32	44	48	23	39	47	21	217	68	149	51	50	63	92	49	102	156
ENSMUSG00000006215.13	ENSMUSG00000006215	Zbtb17	zinc finger and BTB domain containing 17 [Source:MGI Symbol;Acc:MGI:107410]	4	141171965	141195241	1	protein_coding	196	181	407	247	202	181	149	230	283	132	570	347	417	204	248	271	254	195	465	383
ENSMUSG00000006216.11	ENSMUSG00000006216	Clcnkb	chloride channel, voltage-sensitive Kb [Source:MGI Symbol;Acc:MGI:1930643]	4	141131664	141143325	-1	protein_coding	0	0	0	0	0	0	0	0	0	0	0	0	0	0	0	0	0	0	0	0
ENSMUSG00000006218.5	ENSMUSG00000006218	Fam131c	family with sequence similarity 131, member C [Source:MGI Symbol;Acc:MGI:2685539]	4	141095531	141111486	1	protein_coding	55	35	60	64	38	39	30	30	53	22	121	74	190	77	36	90	61	51	128	103
ENSMUSG00000006219.13	ENSMUSG00000006219	Fblim1	filamin binding LIM protein 1 [Source:MGI Symbol;Acc:MGI:1921452]	4	141303373	141333407	-1	protein_coding	19	31	69	21	25	22	18	19	31	43	386	126	463	76	55	101	131	67	114	163
ENSMUSG00000006221.8	ENSMUSG00000006221	Hspb7	heat shock protein family, member 7 (cardiovascular) [Source:MGI Symbol;Acc:MGI:1352494]	4	141148090	141152622	1	protein_coding	9	5	0	4	3	0	2	5	1	5	11	7	6	1	5	0	0	1	2	3
ENSMUSG00000006235.7	ENSMUSG00000006235	Epor	erythropoietin receptor [Source:MGI Symbol;Acc:MGI:95408]	9	21870193	21874802	-1	protein_coding	8	20	43	17	15	25	16	21	31	16	50	40	25	14	24	9	12	9	46	30
ENSMUSG00000006241.17	ENSMUSG00000006241	Ccdc159	coiled-coil domain containing 159 [Source:MGI Symbol;Acc:MGI:1914369]	9	21838767	21847168	1	protein_coding	175	181	251	245	179	143	152	199	193	122	405	209	195	110	147	194	135	86	263	245
ENSMUSG00000006262.16	ENSMUSG00000006262	Mob1b	MOB kinase activator 1B [Source:MGI Symbol;Acc:MGI:1915723]	5	88868714	88912079	1	protein_coding	1178	927	1324	1511	1217	1011	998	942	1064	1262	3327	1947	1540	914	827	1503	1050	848	2285	2718
ENSMUSG00000006269.8	ENSMUSG00000006269	Atp6v1b1	ATPase, H+ transporting, lysosomal V1 subunit B1 [Source:MGI Symbol;Acc:MGI:103285]	6	83719972	83735837	1	protein_coding	0	0	0	0	0	0	0	0	0	0	1	1	0	0	0	2	0	0	0	3
ENSMUSG00000006270.8	ENSMUSG00000006270	Vax1	ventral anterior homeobox 1 [Source:MGI Symbol;Acc:MGI:1277163]	19	59154619	59158488	-1	protein_coding	0	0	0	0	0	0	0	0	0	0	0	0	0	0	0	0	0	0	0	0
ENSMUSG00000006273.15	ENSMUSG00000006273	Atp6v1b2	ATPase, H+ transporting, lysosomal V1 subunit B2 [Source:MGI Symbol;Acc:MGI:109618]	8	69541298	69566363	1	protein_coding	965	815	1764	1323	923	1107	836	1045	1340	865	3578	2370	3215	1094	1361	1666	1684	1119	2650	3156
ENSMUSG00000006276.11	ENSMUSG00000006276	Eps15l1	epidermal growth factor receptor pathway substrate 15-like 1 [Source:MGI Symbol;Acc:MGI:104582]	8	73094843	73175304	-1	protein_coding	396	386	746	509	328	410	400	412	454	384	1550	831	914	470	509	690	545	406	1022	1275
ENSMUSG00000006281.9	ENSMUSG00000006281	Tep1	telomerase associated protein 1 [Source:MGI Symbol;Acc:MGI:109573]	14	51061516	51108017	-1	protein_coding	408	383	669	539	341	442	389	432	500	389	1967	987	1459	444	543	664	647	432	965	1205
ENSMUSG00000006288.9	ENSMUSG00000006288	Ttc5	tetratricopeptide repeat domain 5 [Source:MGI Symbol;Acc:MGI:2683584]	14	51002872	51022976	-1	protein_coding	157	151	238	253	123	172	139	186	162	112	708	387	434	177	215	287	177	169	398	334
ENSMUSG00000006289.15	ENSMUSG00000006289	Osgep	O-sialoglycoprotein endopeptidase [Source:MGI Symbol;Acc:MGI:1913496]	14	51143935	51162350	-1	protein_coding	384	269	646	466	253	343	306	366	411	284	815	642	452	362	326	446	386	233	587	693
ENSMUSG00000006299.14	ENSMUSG00000006299	Aamp	angio-associated migratory protein [Source:MGI Symbol;Acc:MGI:107809]	1	74318999	74323897	-1	protein_coding	2975	2726	5492	3918	2696	3281	2569	3167	4396	2791	8021	6134	4665	2921	3529	3735	3169	2450	6004	6580
ENSMUSG00000006301.18	ENSMUSG00000006301	Tmbim1	transmembrane BAX inhibitor motif containing 1 [Source:MGI Symbol;Acc:MGI:1916910]	1	74327406	74344781	-1	protein_coding	1176	959	1894	1526	982	1103	912	1102	1442	1056	3193	2165	2187	1106	1099	1477	1213	920	2362	2428
ENSMUSG00000006304.15	ENSMUSG00000006304	Arpc2	actin related protein 2/3 complex, subunit 2 [Source:MGI Symbol;Acc:MGI:1923959]	1	74275243	74307368	1	protein_coding	2206	1889	3551	2789	1962	2147	1609	2037	2277	1864	6790	4424	4655	1972	2080	2857	2543	1752	4256	5040
ENSMUSG00000006307.17	ENSMUSG00000006307	Kmt2b	lysine (K)-specific methyltransferase 2B [Source:MGI Symbol;Acc:MGI:109565]	7	30268283	30288151	-1	protein_coding	690	688	1285	765	733	753	642	745	872	551	2438	1366	1414	698	894	1169	917	794	1732	2055
ENSMUSG00000006310.11	ENSMUSG00000006310	Zbtb32	zinc finger and BTB domain containing 32 [Source:MGI Symbol;Acc:MGI:1891838]	7	30289106	30298334	-1	protein_coding	2	7	0	1	1	9	3	3	4	1	10	3	4	0	3	3	4	3	4	3
ENSMUSG00000006311.9	ENSMUSG00000006311	Etv2	ets variant 2 [Source:MGI Symbol;Acc:MGI:99253]	7	30333041	30335277	-1	protein_coding	0	0	0	0	0	0	0	0	0	0	0	0	0	0	0	0	1	0	0	0
ENSMUSG00000006313.6	ENSMUSG00000006313	Upk1a	uroplakin 1A [Source:MGI Symbol;Acc:MGI:98911]	7	30302517	30312272	-1	protein_coding	2	0	0	0	0	0	7	1	0	0	0	3	2	1	1	2	4	0	1	4
ENSMUSG00000006315.10	ENSMUSG00000006315	Tmem147	transmembrane protein 147 [Source:MGI Symbol;Acc:MGI:1915011]	7	30427126	30428965	-1	protein_coding	1157	1089	1971	1431	1137	1242	969	1139	1411	965	2639	2292	1483	1115	988	1572	1517	830	2060	2555
ENSMUSG00000006333.15	ENSMUSG00000006333	Rps9	ribosomal protein S9 [Source:MGI Symbol;Acc:MGI:1924096]	7	3706992	3709896	1	protein_coding	5033	4731	10654	6762	5193	5037	4289	4784	7413	5159	12956	10376	9907	4927	6119	6442	5873	4200	9071	11732
ENSMUSG00000006335.17	ENSMUSG00000006335	Tfpt	TCF3 (E2A) fusion partner [Source:MGI Symbol;Acc:MGI:1916964]	7	3623323	3632928	-1	protein_coding	127	106	248	158	111	116	130	162	234	139	301	252	223	141	155	193	150	99	261	230
ENSMUSG00000006342.16	ENSMUSG00000006342	Susd2	sushi domain containing 2 [Source:MGI Symbol;Acc:MGI:1918983]	10	75472540	75479842	-1	protein_coding	34	55	144	74	81	44	54	46	64	35	367	130	159	103	89	138	79	75	118	119
ENSMUSG00000006344.18	ENSMUSG00000006344	Ggt5	gamma-glutamyltransferase 5 [Source:MGI Symbol;Acc:MGI:1346063]	10	75425174	75453034	1	protein_coding	34	37	121	45	38	38	48	44	45	43	346	137	209	70	112	123	97	62	125	182
ENSMUSG00000006345.11	ENSMUSG00000006345	Ggt1	gamma-glutamyltransferase 1 [Source:MGI Symbol;Acc:MGI:95706]	10	75397438	75422034	1	protein_coding	2	2	1	0	2	1	1	0	0	3	15	2	3	1	0	4	0	1	3	4
ENSMUSG00000006356.11	ENSMUSG00000006356	Crip2	cysteine rich protein 2 [Source:MGI Symbol;Acc:MGI:1915587]	12	113103856	113109126	1	protein_coding	616	552	1397	671	618	1129	586	979	1019	553	1738	1863	1876	866	997	1557	1320	996	2608	2344
ENSMUSG00000006360.12	ENSMUSG00000006360	Crip1	cysteine-rich protein 1 (intestinal) [Source:MGI Symbol;Acc:MGI:88501]	12	113109936	113117499	1	protein_coding	46	74	196	61	44	38	47	37	58	34	337	150	486	64	89	133	191	108	148	166
ENSMUSG00000006362.17	ENSMUSG00000006362	Cbfa2t3	CBFA2/RUNX1 translocation partner 3 [Source:MGI Symbol;Acc:MGI:1338013]	8	123351880	123425848	-1	protein_coding	61	63	128	94	69	64	42	57	93	54	342	242	206	66	93	89	89	76	222	236
ENSMUSG00000006369.15	ENSMUSG00000006369	Fbln1	fibulin 1 [Source:MGI Symbol;Acc:MGI:95487]	15	85090150	85170736	1	protein_coding	19	67	68	24	21	10	19	41	23	30	103	47	91	15	28	23	31	14	65	48
ENSMUSG00000006373.11	ENSMUSG00000006373	Pgrmc1	progesterone receptor membrane component 1 [Source:MGI Symbol;Acc:MGI:1858305]	X	35861859	35869732	1	protein_coding	28965	24281	36858	35496	24214	23753	20608	23739	31825	27232	54623	42512	29309	16538	22320	25183	17405	15749	41022	42309
ENSMUSG00000006378.16	ENSMUSG00000006378	Gcat	glycine C-acetyltransferase (2-amino-3-ketobutyrate-coenzyme A ligase) [Source:MGI Symbol;Acc:MGI:1349389]	15	78915074	78922553	1	protein_coding	2183	1827	3603	2651	1939	2234	1644	2257	2645	1593	2958	2387	1335	1377	1222	1429	1310	875	2197	3126
ENSMUSG00000006386.16	ENSMUSG00000006386	Tek	TEK receptor tyrosine kinase [Source:MGI Symbol;Acc:MGI:98664]	4	94627526	94763213	1	protein_coding	228	192	421	322	221	251	193	216	286	316	1077	731	517	350	278	444	348	295	773	929
ENSMUSG00000006389.14	ENSMUSG00000006389	Mpl	myeloproliferative leukemia virus oncogene [Source:MGI Symbol;Acc:MGI:97076]	4	118299612	118314710	-1	protein_coding	1	1	0	0	0	0	0	0	0	0	2	6	1	0	0	5	0	0	3	6
ENSMUSG00000006390.16	ENSMUSG00000006390	Elovl1	elongation of very long chain fatty acids (FEN1/Elo2, SUR4/Elo3, yeast)-like 1 [Source:MGI Symbol;Acc:MGI:1858959]	4	118285290	118290150	1	protein_coding	830	670	1282	936	593	988	695	708	831	569	1880	1205	1671	688	532	1168	1084	554	1384	1435
ENSMUSG00000006392.17	ENSMUSG00000006392	Med8	mediator complex subunit 8 [Source:MGI Symbol;Acc:MGI:1915269]	4	118266534	118272979	1	protein_coding	706	542	1011	845	552	750	608	724	899	603	1816	1315	1129	698	662	1071	875	574	1398	1419
ENSMUSG00000006395.17	ENSMUSG00000006395	Hyi	hydroxypyruvate isomerase (putative) [Source:MGI Symbol;Acc:MGI:1915430]	4	118217187	118219941	1	polymorphic_pseudogene	818	848	1665	1153	736	962	815	892	1618	807	2865	1940	1171	1136	1033	1855	963	1003	2197	2333
ENSMUSG00000006398.16	ENSMUSG00000006398	Cdc20	cell division cycle 20 [Source:MGI Symbol;Acc:MGI:1859866]	4	118290098	118294549	-1	protein_coding	10	11	23	0	6	8	2	7	12	6	29	10	110	12	6	64	21	7	19	15
ENSMUSG00000006403.14	ENSMUSG00000006403	Adamts4	a disintegrin-like and metallopeptidase (reprolysin type) with thrombospondin type 1 motif, 4 [Source:MGI Symbol;Acc:MGI:1339949]	1	171077990	171088206	1	protein_coding	5	2	1	1	7	6	5	3	2	3	40	24	73	15	10	21	23	7	13	30
ENSMUSG00000006411.13	ENSMUSG00000006411	Nectin4	nectin cell adhesion molecule 4 [Source:MGI Symbol;Acc:MGI:1918990]	1	171197667	171216166	1	protein_coding	5	8	15	7	9	1	4	6	9	4	62	14	63	8	7	23	5	13	14	19
ENSMUSG00000006412.11	ENSMUSG00000006412	Pfdn2	prefoldin 2 [Source:MGI Symbol;Acc:MGI:1276111]	1	171173238	171186822	1	protein_coding	853	780	1222	1107	646	732	693	840	1144	774	2151	1684	1075	724	1012	897	757	594	1421	1932
ENSMUSG00000006418.18	ENSMUSG00000006418	Rnf114	ring finger protein 114 [Source:MGI Symbol;Acc:MGI:1933159]	2	167334565	167358093	1	protein_coding	1285	1186	2317	1563	1192	1335	1079	1248	1437	1054	3936	2632	2559	1133	1375	1814	1782	1126	2674	2941
ENSMUSG00000006423.16	ENSMUSG00000006423	C330007P06Rik	RIKEN cDNA C330007P06 gene [Source:MGI Symbol;Acc:MGI:1924894]	X	36087390	36137764	-1	protein_coding	805	630	1076	1055	709	684	658	707	762	789	2572	1705	1311	788	876	1120	897	696	1757	1830
ENSMUSG00000006435.17	ENSMUSG00000006435	Neurl1a	neuralized E3 ubiquitin protein ligase 1A [Source:MGI Symbol;Acc:MGI:1334263]	19	47167259	47247880	1	protein_coding	7	7	6	6	4	1	2	4	6	2	28	9	48	3	10	7	4	9	15	9
ENSMUSG00000006442.11	ENSMUSG00000006442	Srm	spermidine synthase [Source:MGI Symbol;Acc:MGI:102690]	4	148675960	148679450	1	protein_coding	487	494	781	566	311	504	329	442	498	321	1206	803	1051	382	544	466	491	365	651	909
ENSMUSG00000006445.4	ENSMUSG00000006445	Epha2	Eph receptor A2 [Source:MGI Symbol;Acc:MGI:95278]	4	141028551	141056695	1	protein_coding	274	271	780	635	806	509	673	808	460	284	1653	1769	2192	1381	1134	955	906	978	2542	2223
ENSMUSG00000006456.11	ENSMUSG00000006456	Rbm14	RNA binding motif protein 14 [Source:MGI Symbol;Acc:MGI:1929092]	19	4850597	4861662	-1	protein_coding	496	480	742	561	385	374	362	410	458	260	1241	769	633	301	308	532	446	375	662	919
ENSMUSG00000006457.5	ENSMUSG00000006457	Actn3	actinin alpha 3 [Source:MGI Symbol;Acc:MGI:99678]	19	4911244	4927937	-1	protein_coding	0	0	3	1	0	0	0	0	0	0	3	5	4	1	2	0	0	3	2	0
ENSMUSG00000006462.7	ENSMUSG00000006462	A530013C23Rik	RIKEN cDNA A530013C23 gene [Source:MGI Symbol;Acc:MGI:3041178]	2	167533097	167571092	1	lncRNA	5	12	24	9	4	8	6	1	7	6	17	14	3	4	4	1	2	5	17	11
ENSMUSG00000006463.14	ENSMUSG00000006463	Zdhhc24	zinc finger, DHHC domain containing 24 [Source:MGI Symbol;Acc:MGI:1917855]	19	4928696	4935425	1	protein_coding	65	61	105	81	56	68	29	53	53	40	264	142	144	53	66	129	90	76	131	153
ENSMUSG00000006464.10	ENSMUSG00000006464	Bbs1	Bardet-Biedl syndrome 1 (human) [Source:MGI Symbol;Acc:MGI:1277215]	19	4936906	4956656	-1	protein_coding	27	20	52	43	20	29	28	32	42	23	106	56	44	31	41	38	39	18	59	55
ENSMUSG00000006469.14	ENSMUSG00000006469	Slc34a3	solute carrier family 34 (sodium phosphate), member 3 [Source:MGI Symbol;Acc:MGI:2159410]	2	25118910	25124376	-1	protein_coding	0	0	0	0	0	0	0	0	0	0	0	0	0	0	0	0	0	0	0	0
ENSMUSG00000006471.19	ENSMUSG00000006471	Ndor1	NADPH dependent diflavin oxidoreductase 1 [Source:MGI Symbol;Acc:MGI:1926047]	2	25134833	25146034	-1	protein_coding	336	313	527	471	274	422	355	449	370	345	1189	799	695	347	424	591	408	375	777	833
ENSMUSG00000006476.20	ENSMUSG00000006476	Nsmf	NMDA receptor synaptonuclear signaling and neuronal migration factor [Source:MGI Symbol;Acc:MGI:1861755]	2	24944367	24952893	1	protein_coding	1850	1572	3285	2159	1691	2653	1734	2333	2610	1470	6436	3989	3451	2540	1612	3801	2724	2185	5111	4903
ENSMUSG00000006488.18	ENSMUSG00000006488	Prl7a1	prolactin family 7, subfamily a, member 1 [Source:MGI Symbol;Acc:MGI:1206572]	13	27817349	27826476	-1	protein_coding	0	0	0	0	0	0	0	0	0	0	0	0	0	0	0	0	0	0	0	0
ENSMUSG00000006490.4	ENSMUSG00000006490	Prl8a9	prolactin family8, subfamily a, member 9 [Source:MGI Symbol;Acc:MGI:1914560]	13	27741978	27748589	-1	protein_coding	0	0	0	0	0	0	0	0	0	0	0	0	0	0	0	0	0	0	0	0
ENSMUSG00000006494.12	ENSMUSG00000006494	Pdk1	pyruvate dehydrogenase kinase, isoenzyme 1 [Source:MGI Symbol;Acc:MGI:1926119]	2	71703568	71734202	1	protein_coding	3058	2738	4179	4183	2030	2301	2701	2749	4262	2535	7125	4296	1713	2683	1726	3532	1854	1635	3738	3124
ENSMUSG00000006498.17	ENSMUSG00000006498	Ptbp1	polypyrimidine tract binding protein 1 [Source:MGI Symbol;Acc:MGI:97791]	10	79690261	79700605	1	protein_coding	2128	1847	3755	2566	1917	2380	1791	2172	2463	1774	6350	4133	3936	1919	2098	2964	2855	2155	4653	5262
ENSMUSG00000006517.6	ENSMUSG00000006517	Mvd	mevalonate (diphospho) decarboxylase [Source:MGI Symbol;Acc:MGI:2179327]	8	123160340	123170161	-1	protein_coding	536	469	1005	764	395	1170	741	1003	1342	408	312	197	229	307	40	348	264	75	146	154
ENSMUSG00000006519.12	ENSMUSG00000006519	Cyba	cytochrome b-245, alpha polypeptide [Source:MGI Symbol;Acc:MGI:1316658]	8	123151515	123159669	-1	protein_coding	100	84	177	75	89	87	65	62	140	110	871	471	1391	89	260	337	576	187	382	426
ENSMUSG00000006522.18	ENSMUSG00000006522	Itih3	inter-alpha trypsin inhibitor, heavy chain 3 [Source:MGI Symbol;Acc:MGI:96620]	14	30630529	30645717	-1	protein_coding	25913	22040	35721	23726	19954	24991	18064	25094	26593	22134	68471	73743	51215	19482	33744	25617	68873	21711	47877	62994
ENSMUSG00000006526.14	ENSMUSG00000006526	Stimate	STIM activating enhancer [Source:MGI Symbol;Acc:MGI:1921500]	14	30547547	30599167	1	protein_coding	238	177	409	337	186	252	207	237	319	176	809	514	418	211	346	354	293	192	461	468
ENSMUSG00000006527.17	ENSMUSG00000006527	Sfmbt1	Scm-like with four mbt domains 1 [Source:MGI Symbol;Acc:MGI:1859609]	14	30436806	30544678	1	protein_coding	842	661	1157	1050	739	729	645	748	963	808	2403	1514	1040	720	645	957	830	602	1717	2211
ENSMUSG00000006529.17	ENSMUSG00000006529	Itih1	inter-alpha trypsin inhibitor, heavy chain 1 [Source:MGI Symbol;Acc:MGI:96618]	14	30651137	30665246	-1	protein_coding	16105	13822	25582	19606	13512	19238	15102	20035	24374	16341	42475	34839	20409	13624	17051	17315	21238	13243	31322	39438
ENSMUSG00000006538.13	ENSMUSG00000006538	Ihh	Indian hedgehog [Source:MGI Symbol;Acc:MGI:96533]	1	74984474	74990831	-1	protein_coding	69	55	186	95	53	67	49	31	28	11	157	80	109	33	22	94	89	40	107	144
ENSMUSG00000006542.14	ENSMUSG00000006542	Prkag3	protein kinase, AMP-activated, gamma 3 non-catalytic subunit [Source:MGI Symbol;Acc:MGI:1891343]	1	74778081	74788380	-1	protein_coding	1	0	1	1	0	0	0	0	1	1	17	3	2	1	1	1	0	0	3	0
ENSMUSG00000006546.4	ENSMUSG00000006546	Cryba2	crystallin, beta A2 [Source:MGI Symbol;Acc:MGI:104336]	1	74929093	74932302	-1	protein_coding	0	0	0	0	0	0	0	0	0	0	0	0	0	0	0	0	0	0	0	0
ENSMUSG00000006567.12	ENSMUSG00000006567	Atp7b	ATPase, Cu++ transporting, beta polypeptide [Source:MGI Symbol;Acc:MGI:103297]	8	22482801	22550321	-1	protein_coding	798	602	1120	997	623	931	709	859	941	771	2749	1549	1185	712	846	1147	728	683	1771	1729
ENSMUSG00000006570.4	ENSMUSG00000006570	Defb2	defensin beta 2 [Source:MGI Symbol;Acc:MGI:1338754]	8	22329942	22333498	1	protein_coding	0	0	0	0	0	0	0	0	0	0	0	0	0	0	0	0	0	0	0	0
ENSMUSG00000006574.16	ENSMUSG00000006574	Slc4a1	solute carrier family 4 (anion exchanger), member 1 [Source:MGI Symbol;Acc:MGI:109393]	11	102239650	102257029	-1	protein_coding	1	1	8	2	2	1	0	1	1	0	1	7	3	1	9	5	4	3	12	8
ENSMUSG00000006575.15	ENSMUSG00000006575	Rundc3a	RUN domain containing 3A [Source:MGI Symbol;Acc:MGI:1858752]	11	102284229	102293381	1	protein_coding	25	25	50	33	11	16	26	21	27	14	54	28	25	9	14	11	23	14	39	37
ENSMUSG00000006576.17	ENSMUSG00000006576	Slc4a3	solute carrier family 4 (anion exchanger), member 3 [Source:MGI Symbol;Acc:MGI:109350]	1	75522910	75538816	1	protein_coding	9	18	22	24	14	14	13	17	19	11	127	22	47	21	25	44	33	18	23	34
ENSMUSG00000006585.4	ENSMUSG00000006585	Cdt1	chromatin licensing and DNA replication factor 1 [Source:MGI Symbol;Acc:MGI:1914427]	8	123294754	123300293	1	protein_coding	35	33	123	43	39	54	35	36	88	28	105	60	200	22	55	57	65	40	103	102
ENSMUSG00000006586.16	ENSMUSG00000006586	Runx1t1	RUNX1 translocation partner 1 [Source:MGI Symbol;Acc:MGI:104793]	4	13743436	13893649	1	protein_coding	3	6	16	4	5	2	4	3	6	15	23	9	10	3	12	9	5	4	16	13
ENSMUSG00000006587.7	ENSMUSG00000006587	Snai3	snail family zinc finger 3 [Source:MGI Symbol;Acc:MGI:1353563]	8	123180947	123187472	-1	protein_coding	2	2	6	5	0	1	1	1	3	1	5	1	4	1	4	0	1	1	3	4
ENSMUSG00000006589.9	ENSMUSG00000006589	Aprt	adenine phosphoribosyl transferase [Source:MGI Symbol;Acc:MGI:88061]	8	123301374	123303648	-1	protein_coding	619	545	1030	717	549	630	520	647	964	463	1205	929	1138	335	623	613	540	406	686	926
ENSMUSG00000006599.14	ENSMUSG00000006599	Gtf2h1	general transcription factor II H, polypeptide 1 [Source:MGI Symbol;Acc:MGI:1277216]	7	46445527	46473224	1	protein_coding	588	524	951	865	522	500	437	571	581	484	1584	1172	918	506	533	689	550	412	1273	1282
ENSMUSG00000006611.16	ENSMUSG00000006611	Hfe	homeostatic iron regulator [Source:MGI Symbol;Acc:MGI:109191]	13	23886017	23894837	-1	protein_coding	1120	893	1775	1301	940	1053	844	1051	1300	989	2747	2258	1902	933	1060	1508	1146	861	2250	2498
ENSMUSG00000006638.16	ENSMUSG00000006638	Abhd1	abhydrolase domain containing 1 [Source:MGI Symbol;Acc:MGI:1931013]	5	31107410	31112435	1	polymorphic_pseudogene	48	43	74	58	48	66	38	71	56	31	131	103	65	66	58	50	45	44	107	98
ENSMUSG00000006641.13	ENSMUSG00000006641	Slc5a6	solute carrier family 5 (sodium-dependent vitamin transporter), member 6 [Source:MGI Symbol;Acc:MGI:2660847]	5	31193380	31206268	-1	protein_coding	443	355	654	475	263	218	211	153	420	270	1248	581	441	233	336	188	187	150	342	299
ENSMUSG00000006642.4	ENSMUSG00000006642	Tcf23	transcription factor 23 [Source:MGI Symbol;Acc:MGI:1934960]	5	31126006	31134362	1	protein_coding	2	3	4	3	3	0	1	5	1	2	8	8	10	2	7	4	2	4	3	4
ENSMUSG00000006649.18	ENSMUSG00000006649	Nphs1	nephrosis 1, nephrin [Source:MGI Symbol;Acc:MGI:1859637]	7	30157740	30186648	1	protein_coding	1	1	0	0	0	2	0	0	1	0	0	0	0	0	0	0	0	1	3	1
ENSMUSG00000006651.9	ENSMUSG00000006651	Aplp1	amyloid beta (A4) precursor-like protein 1 [Source:MGI Symbol;Acc:MGI:88046]	7	30134407	30144960	-1	protein_coding	13	12	27	13	16	10	5	8	4	6	31	16	27	8	4	5	9	7	11	16
ENSMUSG00000006673.15	ENSMUSG00000006673	Qrich1	glutamine-rich 1 [Source:MGI Symbol;Acc:MGI:1916482]	9	108394005	108437362	1	protein_coding	905	824	1329	1050	694	897	746	874	891	722	2565	1839	1623	905	974	1253	1052	853	2024	2107
ENSMUSG00000006675.11	ENSMUSG00000006675	P4htm	prolyl 4-hydroxylase, transmembrane (endoplasmic reticulum) [Source:MGI Symbol;Acc:MGI:1921693]	9	108456061	108474866	-1	protein_coding	8	3	10	3	4	6	6	3	3	1	13	3	8	4	5	7	3	3	12	10
ENSMUSG00000006676.17	ENSMUSG00000006676	Usp19	ubiquitin specific peptidase 19 [Source:MGI Symbol;Acc:MGI:1918722]	9	108367801	108379536	1	protein_coding	1702	1467	2840	2071	1632	1641	1332	1823	1991	1433	5104	3386	3104	1736	2008	2430	2017	1594	3714	4332
ENSMUSG00000006678.7	ENSMUSG00000006678	Pola1	polymerase (DNA directed), alpha 1 [Source:MGI Symbol;Acc:MGI:99660]	X	92348373	92675761	-1	protein_coding	106	69	120	124	95	66	88	102	128	91	345	202	217	103	73	105	126	84	188	224
ENSMUSG00000006699.18	ENSMUSG00000006699	Cdc42	cell division cycle 42 [Source:MGI Symbol;Acc:MGI:106211]	4	137047007	137085031	-1	protein_coding	2887	2491	4378	3914	2543	2785	2402	2730	3282	2746	9591	6184	6893	2879	2914	4527	3511	2486	6135	6667
ENSMUSG00000006705.14	ENSMUSG00000006705	Pknox1	Pbx/knotted 1 homeobox [Source:MGI Symbol;Acc:MGI:1201409]	17	31783708	31826667	1	protein_coding	289	235	459	378	259	366	268	328	348	270	913	638	635	306	301	426	388	348	658	923
ENSMUSG00000006711.16	ENSMUSG00000006711	D130043K22Rik	RIKEN cDNA D130043K22 gene [Source:MGI Symbol;Acc:MGI:3036268]	13	25029118	25085253	1	protein_coding	172	167	294	254	205	198	173	195	297	184	416	217	76	116	44	282	94	59	270	145
ENSMUSG00000006715.12	ENSMUSG00000006715	Gmnn	geminin [Source:MGI Symbol;Acc:MGI:1927344]	13	24935828	24945906	-1	protein_coding	181	163	286	251	135	108	146	99	222	136	369	210	245	95	180	148	121	92	212	176
ENSMUSG00000006717.8	ENSMUSG00000006717	Acot13	acyl-CoA thioesterase 13 [Source:MGI Symbol;Acc:MGI:1914084]	13	25001931	25015523	-1	protein_coding	1158	952	1856	1578	845	725	769	761	1117	839	2089	1706	1080	807	896	1151	771	545	1511	1497
ENSMUSG00000006720.17	ENSMUSG00000006720	Zfp184	zinc finger protein 184 (Kruppel-like) [Source:MGI Symbol;Acc:MGI:1922244]	13	22129264	22144949	1	protein_coding	1	1	5	6	4	2	2	1	1	3	14	5	5	3	8	4	6	1	9	10
ENSMUSG00000006724.13	ENSMUSG00000006724	Cyp27b1	cytochrome P450, family 27, subfamily b, polypeptide 1 [Source:MGI Symbol;Acc:MGI:1098274]	10	126884119	126888875	1	protein_coding	5	3	0	1	1	0	3	0	0	0	3	6	2	0	0	2	4	0	0	0
ENSMUSG00000006728.13	ENSMUSG00000006728	Cdk4	cyclin-dependent kinase 4 [Source:MGI Symbol;Acc:MGI:88357]	10	126899403	126903789	1	protein_coding	584	543	1146	752	500	617	426	533	643	458	1814	1257	1165	612	620	919	719	559	1265	1317
ENSMUSG00000006731.11	ENSMUSG00000006731	B4galnt1	beta-1,4-N-acetyl-galactosaminyl transferase 1 [Source:MGI Symbol;Acc:MGI:1342057]	10	127001094	127008199	1	protein_coding	1678	1499	3724	2460	1799	2369	1715	2191	2655	1684	5372	4109	3285	2136	2600	2802	2320	1684	4231	4031
ENSMUSG00000006732.15	ENSMUSG00000006732	Mettl1	methyltransferase like 1 [Source:MGI Symbol;Acc:MGI:1339986]	10	126877283	126882234	1	protein_coding	217	178	273	233	146	226	184	231	264	141	602	400	532	229	248	287	318	201	321	560
ENSMUSG00000006736.10	ENSMUSG00000006736	Tspan31	tetraspanin 31 [Source:MGI Symbol;Acc:MGI:1914375]	10	126903149	126906133	-1	protein_coding	5605	4834	7883	6870	4406	5474	4117	4896	5826	4366	14116	10383	8759	5186	5436	8006	6156	4172	11477	11767
ENSMUSG00000006740.15	ENSMUSG00000006740	Kif5b	kinesin family member 5B [Source:MGI Symbol;Acc:MGI:1098268]	18	6201002	6242174	-1	protein_coding	943	827	1302	1297	898	814	861	1026	935	1101	3457	2185	2104	1029	1064	1589	1153	980	2314	2519
ENSMUSG00000006763.15	ENSMUSG00000006763	Saal1	serum amyloid A-like 1 [Source:MGI Symbol;Acc:MGI:1926185]	7	46335532	46360104	-1	protein_coding	96	83	174	129	80	86	69	114	115	92	345	254	204	100	113	125	170	68	172	194
ENSMUSG00000006764.9	ENSMUSG00000006764	Tph2	tryptophan hydroxylase 2 [Source:MGI Symbol;Acc:MGI:2651811]	10	114914546	115020927	-1	protein_coding	0	0	0	0	0	0	0	0	0	0	0	0	0	0	0	0	0	0	0	0
ENSMUSG00000006777.8	ENSMUSG00000006777	Krt23	keratin 23 [Source:MGI Symbol;Acc:MGI:2148866]	11	99368800	99383963	-1	protein_coding	50	48	74	62	25	40	40	60	104	77	82	30	117	43	49	66	8	53	90	658
ENSMUSG00000006782.17	ENSMUSG00000006782	Cnp	2',3'-cyclic nucleotide 3' phosphodiesterase [Source:MGI Symbol;Acc:MGI:88437]	11	100465730	100482555	1	protein_coding	411	353	640	518	272	377	292	365	417	263	1294	767	774	389	358	500	629	344	680	1075
ENSMUSG00000006784.15	ENSMUSG00000006784	Odad4	outer dynein arm complex subunit 4 [Source:MGI Symbol;Acc:MGI:1921657]	11	100436433	100463394	1	protein_coding	12	6	7	14	8	2	14	10	20	12	90	19	4	11	13	17	7	9	3	12
ENSMUSG00000006800.15	ENSMUSG00000006800	Sulf2	sulfatase 2 [Source:MGI Symbol;Acc:MGI:1919293]	2	165915009	165997583	-1	protein_coding	406	383	316	433	168	167	257	305	426	356	2092	1351	1094	597	806	614	501	291	1419	1534
ENSMUSG00000006818.6	ENSMUSG00000006818	Sod2	superoxide dismutase 2, mitochondrial [Source:MGI Symbol;Acc:MGI:98352]	17	13225733	13258950	1	protein_coding	4766	4052	6277	5835	3774	3875	3508	4112	5434	3958	10331	7230	5193	3225	4092	4684	3496	2701	6978	8108
ENSMUSG00000006850.9	ENSMUSG00000006850	Tmco6	transmembrane and coiled-coil domains 6 [Source:MGI Symbol;Acc:MGI:1919233]	18	36868092	36875450	1	protein_coding	128	117	224	210	101	187	142	181	194	122	261	204	182	118	92	140	126	66	173	226
ENSMUSG00000006906.11	ENSMUSG00000006906	Stambp	STAM binding protein [Source:MGI Symbol;Acc:MGI:1917777]	6	83520193	83549711	-1	protein_coding	341	258	435	431	235	334	272	344	423	273	1034	678	474	354	316	422	372	231	617	626
ENSMUSG00000006920.15	ENSMUSG00000006920	Ezh1	enhancer of zeste 1 polycomb repressive complex 2 subunit [Source:MGI Symbol;Acc:MGI:1097695]	11	101081941	101117289	-1	protein_coding	449	387	604	552	354	449	358	456	511	348	1649	1015	971	518	518	644	572	400	1052	1240
ENSMUSG00000006930.16	ENSMUSG00000006930	Hap1	huntingtin-associated protein 1 [Source:MGI Symbol;Acc:MGI:1261831]	11	100238153	100246954	-1	protein_coding	32	29	64	33	27	30	26	36	38	34	232	98	140	22	66	127	99	68	138	169
ENSMUSG00000006931.16	ENSMUSG00000006931	P3h4	prolyl 3-hydroxylase family member 4 (non-enzymatic) [Source:MGI Symbol;Acc:MGI:1913430]	11	100299282	100305662	-1	protein_coding	20	17	51	20	12	23	12	9	23	7	56	24	34	16	20	22	23	20	36	34
ENSMUSG00000006932.18	ENSMUSG00000006932	Ctnnb1	catenin (cadherin associated protein), beta 1 [Source:MGI Symbol;Acc:MGI:88276]	9	120758282	120789573	1	protein_coding	4405	3628	6582	5694	4240	4182	3520	4157	4693	3882	14451	9564	8918	4566	4130	6419	5758	3757	9350	10887
ENSMUSG00000006941.6	ENSMUSG00000006941	Eif1b	eukaryotic translation initiation factor 1B [Source:MGI Symbol;Acc:MGI:1916219]	9	120321298	120324396	1	protein_coding	318	258	446	402	257	331	271	273	330	213	777	579	501	265	331	445	365	217	506	546
ENSMUSG00000006948.8	ENSMUSG00000006948	Klk4	kallikrein related-peptidase 4 (prostase, enamel matrix, prostate) [Source:MGI Symbol;Acc:MGI:1861379]	7	43530584	43535228	1	protein_coding	0	0	0	0	0	0	0	0	0	0	0	0	0	0	0	0	0	0	0	0
ENSMUSG00000006958.15	ENSMUSG00000006958	Chrd	chordin [Source:MGI Symbol;Acc:MGI:1313268]	16	20551877	20561134	1	protein_coding	143	125	188	179	121	144	101	126	146	92	401	331	189	122	186	205	187	154	321	350
ENSMUSG00000006998.17	ENSMUSG00000006998	Psmd2	proteasome (prosome, macropain) 26S subunit, non-ATPase, 2 [Source:MGI Symbol;Acc:MGI:1096584]	16	20470402	20482164	1	protein_coding	4943	4167	7516	6521	4001	4836	4104	5050	6259	4281	13236	9935	7710	4826	4798	6106	5429	4009	9241	10597
ENSMUSG00000007021.6	ENSMUSG00000007021	Syngr3	synaptogyrin 3 [Source:MGI Symbol;Acc:MGI:1341881]	17	24904066	24908929	-1	protein_coding	2	3	2	3	1	0	3	1	3	1	10	2	0	2	1	6	4	0	5	1
ENSMUSG00000007029.17	ENSMUSG00000007029	Vars	valyl-tRNA synthetase [Source:MGI Symbol;Acc:MGI:90675]	17	35219963	35235298	1	protein_coding	785	646	1223	1016	700	915	631	893	1111	664	2178	1481	1968	687	934	1058	919	749	1396	1753
ENSMUSG00000007030.9	ENSMUSG00000007030	Vwa7	von Willebrand factor A domain containing 7 [Source:MGI Symbol;Acc:MGI:1306798]	17	35235555	35245717	1	protein_coding	7	6	9	24	2	6	7	12	9	5	27	17	15	6	6	9	5	7	19	21
ENSMUSG00000007033.5	ENSMUSG00000007033	Hspa1l	heat shock protein 1-like [Source:MGI Symbol;Acc:MGI:96231]	17	35191679	35198261	1	protein_coding	1	3	1	1	2	1	2	1	1	2	3	2	10	0	1	0	4	4	10	7
ENSMUSG00000007034.16	ENSMUSG00000007034	Slc44a4	solute carrier family 44, member 4 [Source:MGI Symbol;Acc:MGI:1917379]	17	35133442	35149412	1	protein_coding	4	9	18	8	9	5	5	1	11	5	38	11	10	10	4	9	3	2	10	10
ENSMUSG00000007035.16	ENSMUSG00000007035	Msh5	mutS homolog 5 [Source:MGI Symbol;Acc:MGI:1329021]	17	35247581	35265721	-1	protein_coding	22	32	30	28	26	25	16	40	42	16	65	31	10	20	16	36	20	12	36	54
ENSMUSG00000007036.16	ENSMUSG00000007036	Abhd16a	abhydrolase domain containing 16A [Source:MGI Symbol;Acc:MGI:99476]	17	35308239	35321963	1	protein_coding	707	634	1449	1014	658	851	617	792	1048	650	2133	1563	1334	690	925	1019	855	664	1644	1571
ENSMUSG00000007038.6	ENSMUSG00000007038	Neu1	neuraminidase 1 [Source:MGI Symbol;Acc:MGI:97305]	17	35150229	35154929	1	protein_coding	954	780	1695	1119	842	957	783	945	1345	856	2615	1955	1675	733	1043	1104	1158	747	2064	2439
ENSMUSG00000007039.13	ENSMUSG00000007039	Ddah2	dimethylarginine dimethylaminohydrolase 2 [Source:MGI Symbol;Acc:MGI:1859016]	17	35278011	35281071	1	protein_coding	43	40	88	55	46	47	38	50	80	39	136	77	98	27	40	65	56	27	89	73
ENSMUSG00000007041.10	ENSMUSG00000007041	Clic1	chloride intracellular channel 1 [Source:MGI Symbol;Acc:MGI:2148924]	17	35268942	35277725	1	protein_coding	267	266	539	320	242	238	238	262	384	264	1367	753	1526	364	356	501	647	317	708	759
ENSMUSG00000007050.18	ENSMUSG00000007050	Lsm2	LSM2 homolog, U6 small nuclear RNA and mRNA degradation associated [Source:MGI Symbol;Acc:MGI:90676]	17	35200838	35204867	1	protein_coding	248	171	283	231	173	219	158	194	251	149	531	359	315	174	168	292	181	157	318	388
ENSMUSG00000007080.15	ENSMUSG00000007080	Pole	polymerase (DNA directed), epsilon [Source:MGI Symbol;Acc:MGI:1196391]	5	110434172	110485340	1	protein_coding	75	63	58	67	38	50	39	40	66	31	220	129	147	65	39	73	103	60	121	149
ENSMUSG00000007097.15	ENSMUSG00000007097	Atp1a2	ATPase, Na+/K+ transporting, alpha 2 polypeptide [Source:MGI Symbol;Acc:MGI:88106]	1	172099276	172125631	-1	protein_coding	17	21	62	16	28	15	19	16	34	16	158	31	100	13	18	36	29	20	41	54
ENSMUSG00000007107.7	ENSMUSG00000007107	Atp1a4	ATPase, Na+/K+ transporting, alpha 4 polypeptide [Source:MGI Symbol;Acc:MGI:1351335]	1	172051080	172085981	-1	protein_coding	0	0	2	0	1	0	1	2	5	1	8	1	3	0	0	2	0	1	1	1
ENSMUSG00000007122.12	ENSMUSG00000007122	Casq1	calsequestrin 1 [Source:MGI Symbol;Acc:MGI:1309468]	1	172037461	172047435	-1	protein_coding	3	4	5	6	1	4	7	1	6	4	22	11	11	1	6	8	7	5	8	13
ENSMUSG00000007207.11	ENSMUSG00000007207	Stx1a	syntaxin 1A (brain) [Source:MGI Symbol;Acc:MGI:109355]	5	135052336	135079954	1	protein_coding	6	12	19	14	12	16	12	9	18	15	51	24	33	19	15	19	7	7	20	32
ENSMUSG00000007209.5	ENSMUSG00000007209	Ceacam9	carcinoembryonic antigen-related cell adhesion molecule 9 [Source:MGI Symbol;Acc:MGI:1347247]	7	16455854	16460057	1	protein_coding	0	0	0	0	0	0	0	0	0	0	0	0	0	0	0	0	0	0	0	0
ENSMUSG00000007216.7	ENSMUSG00000007216	Zfp775	zinc finger protein 775 [Source:MGI Symbol;Acc:MGI:2683557]	6	48578997	48600161	1	protein_coding	46	40	90	55	55	56	35	59	71	50	134	105	97	71	54	80	61	52	126	157
ENSMUSG00000007279.15	ENSMUSG00000007279	Scube2	signal peptide, CUB domain, EGF-like 2 [Source:MGI Symbol;Acc:MGI:1928765]	7	109397883	109464886	-1	protein_coding	0	1	0	0	0	0	0	0	0	0	0	2	0	0	0	0	0	0	0	0
ENSMUSG00000007338.11	ENSMUSG00000007338	Mrpl49	mitochondrial ribosomal protein L49 [Source:MGI Symbol;Acc:MGI:108180]	19	6103652	6107815	-1	protein_coding	652	585	955	836	514	602	474	521	830	454	1510	1179	693	582	530	748	500	378	1121	1079
ENSMUSG00000007379.16	ENSMUSG00000007379	Dennd2c	DENN/MADD domain containing 2C [Source:MGI Symbol;Acc:MGI:3036254]	3	103009920	103077085	1	protein_coding	21	18	18	22	18	11	16	17	10	13	51	38	20	18	23	21	18	22	37	65
ENSMUSG00000007411.17	ENSMUSG00000007411	Mark3	MAP/microtubule affinity regulating kinase 3 [Source:MGI Symbol;Acc:MGI:1341865]	12	111540957	111622655	1	protein_coding	778	735	1207	1119	688	823	782	890	1049	774	2561	1576	1423	897	866	1245	915	730	1712	1905
ENSMUSG00000007415.16	ENSMUSG00000007415	Gatad1	GATA zinc finger domain containing 1 [Source:MGI Symbol;Acc:MGI:1914460]	5	3682932	3707185	-1	protein_coding	952	758	1364	1093	756	904	710	749	929	941	2422	1935	1323	875	787	1202	935	654	1879	2047
ENSMUSG00000007440.11	ENSMUSG00000007440	Pcdha11	protocadherin alpha 11 [Source:MGI Symbol;Acc:MGI:1298372]	18	37138256	37320710	1	protein_coding	0	0	0	0	0	0	0	0	0	0	0	0	0	0	0	0	0	0	0	0
ENSMUSG00000007457.4	ENSMUSG00000007457	2310003L06Rik	RIKEN cDNA 2310003L06 gene [Source:MGI Symbol;Acc:MGI:1921498]	5	88117318	88120729	1	protein_coding	0	0	0	0	0	0	0	0	0	0	0	0	0	0	0	0	0	0	0	0
ENSMUSG00000007458.15	ENSMUSG00000007458	M6pr	mannose-6-phosphate receptor, cation dependent [Source:MGI Symbol;Acc:MGI:96904]	6	122285679	122294639	1	protein_coding	2443	2141	3706	3235	2114	2084	1946	2349	2887	2203	7135	5045	4806	2406	2318	3505	3088	1982	5183	5263
ENSMUSG00000007476.19	ENSMUSG00000007476	Lrrc8a	leucine rich repeat containing 8A VRAC subunit A [Source:MGI Symbol;Acc:MGI:2652847]	2	30127727	30153802	1	protein_coding	495	442	947	614	510	573	379	572	752	448	1434	1396	941	509	715	689	655	489	1019	1146
ENSMUSG00000007480.6	ENSMUSG00000007480	Mc5r	melanocortin 5 receptor [Source:MGI Symbol;Acc:MGI:99420]	18	68470667	68475517	1	protein_coding	0	0	0	0	0	0	0	0	0	0	0	1	2	0	0	0	0	0	0	0
ENSMUSG00000007564.16	ENSMUSG00000007564	Ppp2r1a	protein phosphatase 2, regulatory subunit A, alpha [Source:MGI Symbol;Acc:MGI:1926334]	17	21165573	21186178	1	protein_coding	1469	1390	2658	2134	1156	1761	1353	1695	1800	1305	4730	3213	3008	1621	1732	2388	1754	1322	3216	3385
ENSMUSG00000007570.17	ENSMUSG00000007570	Fance	Fanconi anemia, complementation group E [Source:MGI Symbol;Acc:MGI:1920025]	17	28532493	28545546	1	protein_coding	159	113	276	147	132	152	94	161	183	86	363	246	191	134	143	187	139	108	288	266
ENSMUSG00000007589.10	ENSMUSG00000007589	Tinf2	Terf1 (TRF1)-interacting nuclear factor 2 [Source:MGI Symbol;Acc:MGI:107246]	14	55912146	55919277	-1	protein_coding	234	234	499	336	241	262	243	279	326	270	910	565	489	231	339	464	356	251	621	602
ENSMUSG00000007591.16	ENSMUSG00000007591	Tssk4	testis-specific serine kinase 4 [Source:MGI Symbol;Acc:MGI:1918349]	14	55887641	55889996	1	protein_coding	4	2	3	1	6	1	2	1	3	5	18	5	5	3	4	6	6	3	1	5
ENSMUSG00000007594.11	ENSMUSG00000007594	Hapln4	hyaluronan and proteoglycan link protein 4 [Source:MGI Symbol;Acc:MGI:2679531]	8	70536107	70543512	1	protein_coding	223	147	233	244	189	208	181	192	228	116	675	593	677	221	231	346	451	215	384	757
ENSMUSG00000007603.10	ENSMUSG00000007603	Dus3l	dihydrouridine synthase 3-like (S. cerevisiae) [Source:MGI Symbol;Acc:MGI:2147092]	17	57071757	57077093	1	protein_coding	212	216	473	313	259	278	214	299	335	206	695	507	679	294	337	470	308	269	659	682
ENSMUSG00000007610.16	ENSMUSG00000007610	Gtpbp3	GTP binding protein 3 [Source:MGI Symbol;Acc:MGI:1917609]	8	71940747	71952227	1	protein_coding	138	118	300	169	117	167	88	139	141	86	363	282	281	131	119	158	203	104	243	246
ENSMUSG00000007613.16	ENSMUSG00000007613	Tgfbr1	transforming growth factor, beta receptor I [Source:MGI Symbol;Acc:MGI:98728]	4	47353222	47414931	1	protein_coding	581	514	701	650	622	480	575	535	647	560	2680	1244	2002	512	574	1013	876	628	1245	1441
ENSMUSG00000007617.19	ENSMUSG00000007617	Homer1	homer scaffolding protein 1 [Source:MGI Symbol;Acc:MGI:1347345]	13	93436143	93541637	1	protein_coding	251	178	284	318	206	189	202	234	255	348	817	479	397	231	223	367	281	209	506	719
ENSMUSG00000007646.14	ENSMUSG00000007646	Rad51c	RAD51 paralog C [Source:MGI Symbol;Acc:MGI:2150020]	11	87267471	87295780	-1	protein_coding	10	10	14	9	11	9	12	10	7	10	12	15	27	6	6	7	18	9	6	38
ENSMUSG00000007653.13	ENSMUSG00000007653	Gabrb2	gamma-aminobutyric acid (GABA) A receptor, subunit beta 2 [Source:MGI Symbol;Acc:MGI:95620]	11	42310584	42519855	1	protein_coding	0	0	0	0	0	0	0	0	0	0	0	0	0	0	0	0	0	0	0	0
ENSMUSG00000007655.17	ENSMUSG00000007655	Cav1	caveolin 1, caveolae protein [Source:MGI Symbol;Acc:MGI:102709]	6	17306334	17341451	1	protein_coding	137	175	184	137	62	93	65	66	54	93	538	184	103	73	70	106	133	162	153	179
ENSMUSG00000007656.14	ENSMUSG00000007656	Arpp19	cAMP-regulated phosphoprotein 19 [Source:MGI Symbol;Acc:MGI:1891691]	9	74944896	74967595	1	protein_coding	1026	832	1618	1342	942	898	964	853	1272	859	2478	1781	2052	797	980	1389	835	728	1748	1631
ENSMUSG00000007659.19	ENSMUSG00000007659	Bcl2l1	BCL2-like 1 [Source:MGI Symbol;Acc:MGI:88139]	2	152622588	152673648	-1	protein_coding	622	506	1318	885	644	692	432	596	845	464	3507	2688	2448	1215	1215	1115	1106	703	2002	2885
ENSMUSG00000007670.11	ENSMUSG00000007670	Khsrp	KH-type splicing regulatory protein [Source:MGI Symbol;Acc:MGI:1336214]	17	57328051	57338522	-1	protein_coding	940	865	1674	1272	844	1070	778	1059	1075	757	2789	1750	1956	904	999	1364	1153	947	2104	2400
ENSMUSG00000007682.8	ENSMUSG00000007682	Dio2	deiodinase, iodothyronine, type II [Source:MGI Symbol;Acc:MGI:1338833]	12	90691326	90705212	-1	protein_coding	0	0	0	0	0	0	0	1	0	0	0	0	1	0	0	0	0	0	0	0
ENSMUSG00000007721.7	ENSMUSG00000007721	Ccdc124	coiled-coil domain containing 124 [Source:MGI Symbol;Acc:MGI:1916403]	8	71320871	71326579	-1	protein_coding	378	320	828	467	370	520	315	543	769	350	905	742	782	342	499	543	458	367	732	815
ENSMUSG00000007739.11	ENSMUSG00000007739	Cct4	chaperonin containing Tcp1, subunit 4 (delta) [Source:MGI Symbol;Acc:MGI:104689]	11	22940519	22953780	1	protein_coding	1913	1636	3034	2552	1678	1832	1481	1587	2052	1642	5494	4018	3231	1999	1884	2494	2179	1517	3635	4440
ENSMUSG00000007777.10	ENSMUSG00000007777	0610009B22Rik	RIKEN cDNA 0610009B22 gene [Source:MGI Symbol;Acc:MGI:1913300]	11	51576213	51579701	-1	protein_coding	256	231	355	390	235	266	263	226	208	241	846	640	456	299	268	419	402	244	577	716
ENSMUSG00000007783.11	ENSMUSG00000007783	Cpt1c	carnitine palmitoyltransferase 1c [Source:MGI Symbol;Acc:MGI:2446526]	7	44608796	44624275	-1	protein_coding	9	9	22	13	10	8	10	11	10	7	66	16	37	14	20	15	14	11	31	35
ENSMUSG00000007805.5	ENSMUSG00000007805	Twist2	twist basic helix-loop-helix transcription factor 2 [Source:MGI Symbol;Acc:MGI:104685]	1	91729183	91775750	1	protein_coding	1	1	4	0	0	1	0	0	1	0	3	0	9	0	0	1	2	2	0	8
ENSMUSG00000007812.17	ENSMUSG00000007812	Zfp655	zinc finger protein 655 [Source:MGI Symbol;Acc:MGI:1919861]	5	145168525	145184112	1	protein_coding	863	718	940	936	554	1006	535	782	906	633	2633	1467	1330	710	661	1055	857	650	1468	1900
ENSMUSG00000007815.14	ENSMUSG00000007815	Rhoa	ras homolog family member A [Source:MGI Symbol;Acc:MGI:1096342]	9	108183328	108215133	1	protein_coding	2955	2652	4587	3910	2646	2791	2443	2848	3720	2762	9500	6692	6054	3046	3280	4289	3594	2591	6645	7154
ENSMUSG00000007817.16	ENSMUSG00000007817	Zmiz1	zinc finger, MIZ-type containing 1 [Source:MGI Symbol;Acc:MGI:3040693]	14	25459609	25667167	1	protein_coding	898	777	1664	1377	845	1331	1048	1068	1487	996	4319	2182	2653	1312	1225	1611	1624	1038	3109	4571
ENSMUSG00000007827.11	ENSMUSG00000007827	Ankrd26	ankyrin repeat domain 26 [Source:MGI Symbol;Acc:MGI:1917887]	6	118478269	118539187	-1	protein_coding	162	154	220	227	110	131	127	129	159	119	495	301	218	130	146	235	176	107	307	362
ENSMUSG00000007833.16	ENSMUSG00000007833	Aldh16a1	aldehyde dehydrogenase 16 family, member A1 [Source:MGI Symbol;Acc:MGI:1916998]	7	44790108	44804008	-1	protein_coding	1216	1097	2724	1706	1275	1487	1034	1474	2160	1048	4084	3669	2826	1471	2048	1984	2057	1388	3426	4332
ENSMUSG00000007836.7	ENSMUSG00000007836	Hnrnpa0	heterogeneous nuclear ribonucleoprotein A0 [Source:MGI Symbol;Acc:MGI:1924384]	13	58273693	58276370	-1	protein_coding	342	303	779	624	430	676	410	537	485	391	1223	899	970	426	474	723	565	454	962	977
ENSMUSG00000007837.12	ENSMUSG00000007837	Prrg2	proline-rich Gla (G-carboxyglutamic acid) polypeptide 2 [Source:MGI Symbol;Acc:MGI:1929596]	7	44703008	44712101	-1	protein_coding	434	419	847	548	454	490	365	430	660	383	1181	903	733	438	445	590	461	427	945	967
ENSMUSG00000007850.17	ENSMUSG00000007850	Hnrnph1	heterogeneous nuclear ribonucleoprotein H1 [Source:MGI Symbol;Acc:MGI:1891925]	11	50267817	50277355	1	protein_coding	1510	1405	1704	1589	1175	1510	1409	1332	1358	1224	5546	2908	3102	1386	1297	2959	1999	1399	3146	4378
ENSMUSG00000007867.10	ENSMUSG00000007867	Ift43	intraflagellar transport 43 [Source:MGI Symbol;Acc:MGI:1923661]	12	86129315	86209233	1	protein_coding	40	40	85	78	47	53	38	54	78	43	157	106	116	74	81	91	70	51	123	108
ENSMUSG00000007872.4	ENSMUSG00000007872	Id3	inhibitor of DNA binding 3 [Source:MGI Symbol;Acc:MGI:96398]	4	135870808	135873066	1	protein_coding	455	377	1094	760	665	959	282	458	433	293	1466	881	1803	403	602	519	428	373	828	930
ENSMUSG00000007877.3	ENSMUSG00000007877	Tcap	titin-cap [Source:MGI Symbol;Acc:MGI:1330233]	11	98274637	98275779	1	protein_coding	1	0	2	0	0	0	1	3	1	2	0	1	2	0	1	0	0	0	0	0
ENSMUSG00000007880.17	ENSMUSG00000007880	Arid1a	AT rich interactive domain 1A (SWI-like) [Source:MGI Symbol;Acc:MGI:1935147]	4	133406319	133484080	-1	protein_coding	1059	925	1799	1225	1045	1100	961	1178	1377	879	3863	2167	2400	1000	1395	1654	1440	1209	2761	3129
ENSMUSG00000007888.16	ENSMUSG00000007888	Crlf1	cytokine receptor-like factor 1 [Source:MGI Symbol;Acc:MGI:1340030]	8	70945808	70956731	1	protein_coding	1	0	0	1	0	0	0	0	0	0	4	3	1	0	0	0	0	0	0	0
ENSMUSG00000007891.17	ENSMUSG00000007891	Ctsd	cathepsin D [Source:MGI Symbol;Acc:MGI:88562]	7	141929648	141941775	-1	protein_coding	9450	8111	15897	11030	7329	8063	6633	7704	11778	7265	30611	20394	28023	9677	9299	13297	12389	6732	17645	18244
ENSMUSG00000007892.9	ENSMUSG00000007892	Rplp1	ribosomal protein, large, P1 [Source:MGI Symbol;Acc:MGI:1927099]	9	61820566	61821824	-1	protein_coding	4431	4003	10404	6041	5013	6677	3618	5656	6751	3569	9337	8021	8490	3366	5086	4693	5142	4205	7958	9308
ENSMUSG00000007907.5	ENSMUSG00000007907	Cabs1	calcium binding protein, spermatid specific 1 [Source:MGI Symbol;Acc:MGI:1918227]	5	88127298	88129403	1	protein_coding	0	0	0	0	0	0	0	0	0	0	0	0	0	0	0	0	0	0	0	0
ENSMUSG00000007908.15	ENSMUSG00000007908	Hmgcll1	3-hydroxymethyl-3-methylglutaryl-Coenzyme A lyase-like 1 [Source:MGI Symbol;Acc:MGI:2446108]	9	75922137	76043632	1	protein_coding	0	0	2	1	1	2	1	0	1	1	5	0	0	1	0	1	0	0	1	3
ENSMUSG00000007944.9	ENSMUSG00000007944	Ttc9b	tetratricopeptide repeat domain 9B [Source:MGI Symbol;Acc:MGI:1920282]	7	27353340	27356771	1	protein_coding	0	0	0	0	0	0	0	0	0	0	0	0	0	0	0	0	0	0	0	0
ENSMUSG00000007946.12	ENSMUSG00000007946	Phox2a	paired-like homeobox 2a [Source:MGI Symbol;Acc:MGI:106633]	7	101467520	101471933	1	protein_coding	0	0	0	0	0	0	0	0	0	0	0	0	0	0	0	0	0	0	0	0
ENSMUSG00000007950.10	ENSMUSG00000007950	Abhd8	abhydrolase domain containing 8 [Source:MGI Symbol;Acc:MGI:1918946]	8	71909349	71916299	-1	protein_coding	38	30	124	44	82	54	31	42	68	25	104	77	125	36	32	50	62	47	80	111
ENSMUSG00000007987.13	ENSMUSG00000007987	Ift22	intraflagellar transport 22 [Source:MGI Symbol;Acc:MGI:1914536]	5	136937004	136944258	1	protein_coding	68	59	122	81	44	60	49	43	61	30	248	157	159	57	87	103	85	64	142	130
ENSMUSG00000007989.8	ENSMUSG00000007989	Fzd3	frizzled class receptor 3 [Source:MGI Symbol;Acc:MGI:108476]	14	65429898	65499912	-1	protein_coding	0	3	3	7	6	7	5	1	2	3	23	11	4	3	3	8	8	2	13	10
ENSMUSG00000008028.16	ENSMUSG00000008028	1700008O03Rik	RIKEN cDNA 1700008O03 gene [Source:MGI Symbol;Acc:MGI:1916599]	7	44009467	44035244	-1	protein_coding	0	0	0	0	2	0	2	1	0	0	1	1	1	1	0	0	3	0	1	0
ENSMUSG00000008035.13	ENSMUSG00000008035	Mid1ip1	Mid1 interacting protein 1 (gastrulation specific G12-like (zebrafish)) [Source:MGI Symbol;Acc:MGI:1915291]	X	10581252	10585929	1	protein_coding	1801	1480	2459	2606	1748	2263	1731	1617	1442	728	2955	1291	1317	885	393	1382	1251	542	1047	1285
ENSMUSG00000008036.12	ENSMUSG00000008036	Ap2s1	adaptor-related protein complex 2, sigma 1 subunit [Source:MGI Symbol;Acc:MGI:2141861]	7	16472335	16483219	1	protein_coding	640	530	1454	877	671	855	553	789	1159	552	1642	1407	1448	624	731	887	776	573	1319	1452
ENSMUSG00000008090.15	ENSMUSG00000008090	Fgfrl1	fibroblast growth factor receptor-like 1 [Source:MGI Symbol;Acc:MGI:2150920]	5	108840248	108854790	1	protein_coding	817	642	1609	1210	707	766	598	609	995	716	2471	1670	877	767	706	926	666	506	1468	1116
ENSMUSG00000008129.15	ENSMUSG00000008129	Brme1	break repair meiotic recombinase recruitment factor 1 [Source:MGI Symbol;Acc:MGI:1921916]	8	84874654	84899219	1	protein_coding	1	0	4	1	1	0	1	2	5	1	3	2	7	1	0	4	1	3	6	3
ENSMUSG00000008136.15	ENSMUSG00000008136	Fhl2	four and a half LIM domains 2 [Source:MGI Symbol;Acc:MGI:1338762]	1	43162234	43236144	-1	protein_coding	7	5	19	10	7	5	8	17	22	14	79	17	57	12	18	30	22	12	38	46
ENSMUSG00000008140.19	ENSMUSG00000008140	Emc10	ER membrane protein complex subunit 10 [Source:MGI Symbol;Acc:MGI:1916933]	7	44139361	44145953	-1	protein_coding	921	772	2135	1317	1061	1189	872	1151	1509	793	2302	1836	1713	893	1056	1264	1135	769	2118	2147
ENSMUSG00000008153.13	ENSMUSG00000008153	Clstn3	calsyntenin 3 [Source:MGI Symbol;Acc:MGI:2178323]	6	124407540	124441753	-1	protein_coding	607	459	785	911	480	934	343	429	626	480	2024	1620	1139	838	553	1115	454	561	1758	559
ENSMUSG00000008167.15	ENSMUSG00000008167	Fbxw9	F-box and WD-40 domain protein 9 [Source:MGI Symbol;Acc:MGI:1915878]	8	85786684	85793753	1	protein_coding	467	400	876	645	493	562	403	495	608	431	1285	853	837	448	452	681	450	360	882	738
ENSMUSG00000008193.14	ENSMUSG00000008193	Spib	Spi-B transcription factor (Spi-1/PU.1 related) [Source:MGI Symbol;Acc:MGI:892986]	7	44175417	44181495	-1	protein_coding	7	61	20	11	9	10	2	8	7	12	73	34	41	7	26	31	13	11	25	31
ENSMUSG00000008200.16	ENSMUSG00000008200	Fnbp4	formin binding protein 4 [Source:MGI Symbol;Acc:MGI:1860513]	2	90575714	90611365	1	protein_coding	699	641	745	632	501	597	607	635	675	559	2084	1057	1068	523	581	1254	740	565	1307	1546
ENSMUSG00000008206.17	ENSMUSG00000008206	Cers4	ceramide synthase 4 [Source:MGI Symbol;Acc:MGI:1914510]	8	4543026	4581680	1	protein_coding	69	65	109	73	66	54	78	50	95	95	329	173	149	72	101	165	70	81	167	187
ENSMUSG00000008226.15	ENSMUSG00000008226	Scrn3	secernin 3 [Source:MGI Symbol;Acc:MGI:1921866]	2	73142945	73168162	1	protein_coding	1130	1064	1539	1716	1085	1162	953	1119	1246	1111	3663	2416	1473	1247	1170	1750	1282	1076	2639	2996
ENSMUSG00000008301.12	ENSMUSG00000008301	Phax	phosphorylated adaptor for RNA export [Source:MGI Symbol;Acc:MGI:1891839]	18	56695515	56720784	1	protein_coding	374	339	716	536	349	398	325	390	509	307	1066	758	611	425	455	526	440	342	796	848
ENSMUSG00000008305.19	ENSMUSG00000008305	Tle1	transducin-like enhancer of split 1 [Source:MGI Symbol;Acc:MGI:104636]	4	72035379	72119156	-1	protein_coding	1408	1173	1791	1531	1086	843	850	1058	1416	1151	2614	1890	1148	994	1055	1352	990	1098	2152	2422
ENSMUSG00000008307.12	ENSMUSG00000008307	1700109H08Rik	RIKEN cDNA 1700109H08 gene [Source:MGI Symbol;Acc:MGI:1924286]	5	3621566	3634356	1	protein_coding	21	26	14	17	19	18	12	15	19	16	145	31	16	21	25	37	21	20	68	78
ENSMUSG00000008318.11	ENSMUSG00000008318	Relt	RELT tumor necrosis factor receptor [Source:MGI Symbol;Acc:MGI:2443373]	7	100495054	100512653	-1	protein_coding	1	9	10	4	0	6	3	5	5	5	59	37	67	10	20	18	26	5	16	26
ENSMUSG00000008333.13	ENSMUSG00000008333	Snrpb2	U2 small nuclear ribonucleoprotein B [Source:MGI Symbol;Acc:MGI:104805]	2	142904959	142914773	1	protein_coding	180	187	301	321	159	249	221	199	232	223	757	451	401	211	219	333	282	173	405	444
ENSMUSG00000008348.10	ENSMUSG00000008348	Ubc	ubiquitin C [Source:MGI Symbol;Acc:MGI:98889]	5	125463029	125467266	-1	protein_coding	40522	35136	54684	68263	28206	32657	37751	47959	51120	31752	77114	68695	69985	57747	42168	54951	35174	27569	106833	99439
ENSMUSG00000008373.17	ENSMUSG00000008373	Prpf31	pre-mRNA processing factor 31 [Source:MGI Symbol;Acc:MGI:1916238]	7	3632984	3645485	1	protein_coding	250	223	385	300	196	304	217	326	374	208	787	540	576	286	302	411	381	239	562	557
ENSMUSG00000008384.9	ENSMUSG00000008384	Sertad1	SERTA domain containing 1 [Source:MGI Symbol;Acc:MGI:1913438]	7	27186335	27189741	1	protein_coding	109	80	280	125	111	130	74	87	128	49	335	172	219	73	83	88	62	59	91	94
ENSMUSG00000008393.10	ENSMUSG00000008393	Carhsp1	calcium regulated heat stable protein 1 [Source:MGI Symbol;Acc:MGI:1196368]	16	8476444	8490019	-1	protein_coding	2923	2441	3771	3156	2019	2327	1647	2107	2875	1756	6018	3971	3123	1919	1862	2729	2278	1512	3860	4114
ENSMUSG00000008398.17	ENSMUSG00000008398	Elk3	ELK3, member of ETS oncogene family [Source:MGI Symbol;Acc:MGI:101762]	10	93083276	93146997	-1	protein_coding	209	171	364	289	200	214	206	253	258	254	872	478	523	274	224	376	307	230	588	774
ENSMUSG00000008429.9	ENSMUSG00000008429	Herpud2	HERPUD family member 2 [Source:MGI Symbol;Acc:MGI:1915393]	9	25019428	25063116	-1	protein_coding	629	540	976	849	656	635	564	682	783	659	2065	1398	1100	695	646	890	727	632	1580	1682
ENSMUSG00000008435.16	ENSMUSG00000008435	Rdh13	retinol dehydrogenase 13 (all-trans and 9-cis) [Source:MGI Symbol;Acc:MGI:1918732]	7	4427769	4448648	-1	protein_coding	228	218	399	318	203	164	176	196	240	169	629	371	269	191	234	315	164	159	350	350
ENSMUSG00000008438.4	ENSMUSG00000008438	Adam21	a disintegrin and metallopeptidase domain 21 [Source:MGI Symbol;Acc:MGI:1861229]	12	81605358	81615248	-1	protein_coding	2	0	4	1	2	0	1	0	0	0	4	2	1	3	1	1	0	4	4	5
ENSMUSG00000008450.9	ENSMUSG00000008450	Nutf2	nuclear transport factor 2 [Source:MGI Symbol;Acc:MGI:1915301]	8	106587212	106605962	1	protein_coding	458	406	671	600	387	439	290	366	377	349	1055	727	757	352	379	581	482	291	791	844
ENSMUSG00000008461.7	ENSMUSG00000008461	Fut1	fucosyltransferase 1 [Source:MGI Symbol;Acc:MGI:109375]	7	45266713	45270483	1	protein_coding	1	1	7	4	2	3	1	2	1	1	22	8	24	4	3	15	2	4	8	7
ENSMUSG00000008475.14	ENSMUSG00000008475	Arpc5	actin related protein 2/3 complex, subunit 5 [Source:MGI Symbol;Acc:MGI:1915021]	1	152642293	152651348	1	protein_coding	1098	898	1752	1443	1033	1020	845	965	1286	1066	3727	2525	3052	1235	1223	1836	1612	1060	2576	2524
ENSMUSG00000008482.10	ENSMUSG00000008482	Rnf151	ring finger protein 151 [Source:MGI Symbol;Acc:MGI:1914754]	17	24934813	24937037	-1	protein_coding	0	0	0	0	0	0	0	0	0	0	1	0	0	0	0	1	0	0	0	0
ENSMUSG00000008489.19	ENSMUSG00000008489	Elavl2	ELAV like RNA binding protein 1 [Source:MGI Symbol;Acc:MGI:1100887]	4	91139000	91289022	-1	protein_coding	0	0	0	0	0	0	0	0	0	0	0	0	0	0	0	0	0	0	0	1
ENSMUSG00000008496.20	ENSMUSG00000008496	Pou2f2	POU domain, class 2, transcription factor 2 [Source:MGI Symbol;Acc:MGI:101897]	7	24786769	24879151	-1	protein_coding	25	40	60	30	24	27	18	20	46	53	247	130	240	31	66	75	110	33	120	127
ENSMUSG00000008540.12	ENSMUSG00000008540	Mgst1	microsomal glutathione S-transferase 1 [Source:MGI Symbol;Acc:MGI:1913850]	6	138117314	138133753	1	protein_coding	75767	64538	94735	88918	57194	70173	52385	55103	54986	58934	191795	144005	92805	63462	65628	96158	74873	54711	134965	128574
ENSMUSG00000008575.18	ENSMUSG00000008575	Nfib	nuclear factor I/B [Source:MGI Symbol;Acc:MGI:103188]	4	82208410	82623987	-1	protein_coding	1906	1586	2098	2482	1463	1893	1507	1827	2653	1809	5668	3363	1879	1460	1430	2693	1564	1436	3683	4299
ENSMUSG00000008590.5	ENSMUSG00000008590	Htr3b	5-hydroxytryptamine (serotonin) receptor 3B [Source:MGI Symbol;Acc:MGI:1861899]	9	48846308	48876290	-1	protein_coding	0	0	0	0	0	0	0	0	0	0	0	0	0	0	0	0	0	0	0	0
ENSMUSG00000008601.13	ENSMUSG00000008601	Rab25	RAB25, member RAS oncogene family [Source:MGI Symbol;Acc:MGI:1858203]	3	88449336	88455607	-1	protein_coding	2	2	11	6	6	8	1	3	3	2	28	5	6	9	2	6	2	5	6	6
ENSMUSG00000008604.12	ENSMUSG00000008604	Ubqln4	ubiquilin 4 [Source:MGI Symbol;Acc:MGI:2150152]	3	88461065	88477032	1	protein_coding	894	766	1517	1161	879	842	751	894	1138	794	2348	1865	1709	915	994	1296	980	741	1926	2229
ENSMUSG00000008658.17	ENSMUSG00000008658	Rbfox1	RNA binding protein, fox-1 homolog (C. elegans) 1 [Source:MGI Symbol;Acc:MGI:1926224]	16	5703219	7229390	1	protein_coding	3	1	1	1	0	0	1	0	0	1	2	1	0	0	0	0	0	2	0	0
ENSMUSG00000008668.16	ENSMUSG00000008668	Rps18	ribosomal protein S18 [Source:MGI Symbol;Acc:MGI:98146]	17	34170973	34174975	-1	protein_coding	4953	4721	9572	6098	4571	4761	3984	4405	5456	4304	10354	7856	6595	3559	4644	4527	4583	3290	6876	9296
ENSMUSG00000008682.14	ENSMUSG00000008682	Rpl10	ribosomal protein L10 [Source:MGI Symbol;Acc:MGI:105943]	X	73314418	73316741	1	protein_coding	12038	10754	22073	15841	10755	12708	10092	11762	14947	10626	29250	21175	18007	10144	12239	12023	11900	8884	18153	24379
ENSMUSG00000008683.17	ENSMUSG00000008683	Rps15a	ribosomal protein S15A [Source:MGI Symbol;Acc:MGI:2389091]	7	117703595	117715411	-1	protein_coding	1795	1682	3267	2356	1688	1718	1489	1468	2193	1629	4755	3274	3166	1462	1875	2162	2070	1278	2782	3367
ENSMUSG00000008690.16	ENSMUSG00000008690	Ncaph2	non-SMC condensin II complex, subunit H2 [Source:MGI Symbol;Acc:MGI:1289164]	15	89239922	89257029	1	protein_coding	1026	871	1904	1301	921	1082	860	1044	1606	915	2679	2099	1830	1023	1194	1419	1172	848	2071	2173
ENSMUSG00000008730.18	ENSMUSG00000008730	Hipk1	homeodomain interacting protein kinase 1 [Source:MGI Symbol;Acc:MGI:1314873]	3	103647131	103698879	-1	protein_coding	1770	1651	2501	2470	1697	1419	1410	1498	1615	1574	6467	3838	2997	1952	1908	2429	1896	1601	4262	5163
ENSMUSG00000008734.10	ENSMUSG00000008734	Gprc5b	G protein-coupled receptor, family C, group 5, member B [Source:MGI Symbol;Acc:MGI:1927596]	7	118571270	118594434	-1	protein_coding	10	22	92	100	14	37	7	6	19	11	95	29	44	37	19	33	17	14	29	34
ENSMUSG00000008763.17	ENSMUSG00000008763	Man1a2	mannosidase, alpha, class 1A, member 2 [Source:MGI Symbol;Acc:MGI:104676]	3	100469524	100592819	-1	protein_coding	864	785	1304	1133	860	643	654	774	923	889	2883	1877	1516	848	811	1176	988	747	1902	2334
ENSMUSG00000008789.11	ENSMUSG00000008789	Ceacam5	carcinoembryonic antigen-related cell adhesion molecule 5 [Source:MGI Symbol;Acc:MGI:1920500]	7	17447163	17495057	1	protein_coding	0	0	0	0	0	0	0	0	0	0	0	0	0	0	0	0	0	0	0	0
ENSMUSG00000008813.14	ENSMUSG00000008813	Tppp2	tubulin polymerization-promoting protein family member 2 [Source:MGI Symbol;Acc:MGI:2684923]	14	52155882	52158157	1	protein_coding	0	2	0	2	0	1	0	3	0	0	3	0	0	0	0	0	0	0	0	0
ENSMUSG00000008822.16	ENSMUSG00000008822	Acyp1	acylphosphatase 1, erythrocyte (common) type [Source:MGI Symbol;Acc:MGI:1913454]	12	85319172	85335212	-1	protein_coding	141	109	200	118	98	94	83	95	121	94	314	230	146	93	121	155	146	90	197	294
ENSMUSG00000008843.5	ENSMUSG00000008843	Cldn13	claudin 13 [Source:MGI Symbol;Acc:MGI:1913102]	5	134943103	134944380	-1	protein_coding	0	0	0	0	0	0	0	0	0	0	0	0	0	0	0	0	1	0	0	0
ENSMUSG00000008845.10	ENSMUSG00000008845	Cd163	CD163 antigen [Source:MGI Symbol;Acc:MGI:2135946]	6	124281615	124307486	1	protein_coding	355	217	609	272	251	204	156	226	370	282	1457	1274	389	539	287	332	478	324	871	1311
ENSMUSG00000008855.18	ENSMUSG00000008855	Hdac5	histone deacetylase 5 [Source:MGI Symbol;Acc:MGI:1333784]	11	102085258	102120992	-1	protein_coding	583	552	1541	883	706	1086	609	874	1076	494	2033	1106	1524	681	626	992	862	756	1952	2412
ENSMUSG00000008859.9	ENSMUSG00000008859	Rala	v-ral simian leukemia viral oncogene A (ras related) [Source:MGI Symbol;Acc:MGI:1927243]	13	18055156	18118824	-1	protein_coding	382	371	644	593	380	401	410	387	591	404	1535	1001	958	532	434	881	584	408	1057	1015
ENSMUSG00000008874.4	ENSMUSG00000008874	Clec3a	C-type lectin domain family 3, member a [Source:MGI Symbol;Acc:MGI:2685642]	8	115144826	115152586	1	protein_coding	0	0	0	0	0	0	0	0	0	0	0	0	0	0	0	0	0	0	0	0
ENSMUSG00000008892.13	ENSMUSG00000008892	Vdac3	voltage-dependent anion channel 3 [Source:MGI Symbol;Acc:MGI:106922]	8	23067091	23083829	-1	protein_coding	1922	1790	2829	2425	1553	1838	1567	1878	2289	1669	5121	3755	2930	1882	1954	2663	2099	1421	3603	3861
ENSMUSG00000008932.11	ENSMUSG00000008932	Slc1a7	solute carrier family 1 (glutamate transporter), member 7 [Source:MGI Symbol;Acc:MGI:2444087]	4	107825529	107870729	1	protein_coding	5	1	4	3	3	2	0	2	0	1	6	1	3	0	2	3	2	2	0	5
ENSMUSG00000008958.15	ENSMUSG00000008958	Vps72	vacuolar protein sorting 72 [Source:MGI Symbol;Acc:MGI:1202305]	3	95018333	95030362	1	protein_coding	271	250	482	355	307	361	249	276	379	219	829	530	515	284	338	401	331	265	670	621
ENSMUSG00000008976.17	ENSMUSG00000008976	Gabpa	GA repeat binding protein, alpha [Source:MGI Symbol;Acc:MGI:95610]	16	84631813	84660667	1	protein_coding	1075	880	1439	1654	978	900	922	957	1122	1001	3336	2166	1588	1118	1068	1364	1118	878	2256	2446
ENSMUSG00000008999.8	ENSMUSG00000008999	Bmp7	bone morphogenetic protein 7 [Source:MGI Symbol;Acc:MGI:103302]	2	172709805	172782114	-1	protein_coding	91	72	80	76	38	53	49	39	58	42	283	176	129	96	67	110	98	50	164	131
ENSMUSG00000009013.6	ENSMUSG00000009013	Dynll1	dynein light chain LC8-type 1 [Source:MGI Symbol;Acc:MGI:1861457]	5	115435169	115439058	-1	protein_coding	330	349	557	345	299	328	225	199	211	145	685	315	751	177	225	314	430	189	253	520
ENSMUSG00000009030.15	ENSMUSG00000009030	Pdcl	phosducin-like [Source:MGI Symbol;Acc:MGI:1914716]	2	37240086	37249344	-1	protein_coding	312	246	465	471	290	369	304	303	317	313	1213	918	802	437	440	556	523	359	862	821
ENSMUSG00000009035.16	ENSMUSG00000009035	Tmem184b	transmembrane protein 184b [Source:MGI Symbol;Acc:MGI:2445179]	15	79244884	79287769	-1	protein_coding	584	536	1257	884	680	629	519	587	895	579	2389	1438	1784	684	649	1148	817	722	1999	1699
ENSMUSG00000009047.5	ENSMUSG00000009047	Gm5965	predicted gene 5965 [Source:MGI Symbol;Acc:MGI:3645197]	16	88574784	88575616	1	protein_coding	0	0	0	0	0	0	0	0	0	0	0	0	0	0	0	0	0	0	0	0
ENSMUSG00000009070.15	ENSMUSG00000009070	Rsph14	radial spoke head homolog 14 (Chlamydomonas) [Source:MGI Symbol;Acc:MGI:1918486]	10	74793309	74868418	-1	protein_coding	0	0	0	0	0	0	0	0	0	0	0	0	0	0	0	0	0	0	0	0
ENSMUSG00000009073.17	ENSMUSG00000009073	Nf2	neurofibromin 2 [Source:MGI Symbol;Acc:MGI:97307]	11	4715845	4799536	-1	protein_coding	732	627	1188	995	671	728	615	782	863	639	2447	1631	1354	837	920	1138	900	711	1693	2162
ENSMUSG00000009075.3	ENSMUSG00000009075	Cabp7	calcium binding protein 7 [Source:MGI Symbol;Acc:MGI:2183437]	11	4686892	4696778	-1	protein_coding	0	0	0	0	0	0	0	0	0	0	0	0	0	0	0	0	0	0	0	0
ENSMUSG00000009076.11	ENSMUSG00000009076	Zmat5	zinc finger, matrin type 5 [Source:MGI Symbol;Acc:MGI:1914428]	11	4654678	4687669	1	protein_coding	93	94	147	155	86	136	93	115	140	80	266	211	183	94	134	118	110	70	190	190
ENSMUSG00000009079.17	ENSMUSG00000009079	Ewsr1	Ewing sarcoma breakpoint region 1 [Source:MGI Symbol;Acc:MGI:99960]	11	5019689	5049266	-1	protein_coding	1884	1631	2848	2177	1433	2246	1742	2083	2450	1703	5716	3475	3379	1578	2199	3011	2174	1788	3756	3598
ENSMUSG00000009090.18	ENSMUSG00000009090	Ap1b1	adaptor protein complex AP-1, beta 1 subunit [Source:MGI Symbol;Acc:MGI:1096368]	11	4936824	4992791	1	protein_coding	1503	1160	2321	1828	1206	1478	1206	1701	1769	1284	4723	3226	2904	1543	1590	2141	2081	1173	3408	3924
ENSMUSG00000009092.6	ENSMUSG00000009092	Derl3	Der1-like domain family, member 3 [Source:MGI Symbol;Acc:MGI:1917627]	10	75729247	75731775	1	protein_coding	37	50	31	59	71	43	4	16	19	21	226	59	268	6	79	13	58	88	33	197
ENSMUSG00000009093.8	ENSMUSG00000009093	Gstt4	glutathione S-transferase, theta 4 [Source:MGI Symbol;Acc:MGI:1923136]	10	75650777	75658377	-1	protein_coding	1	0	0	0	0	0	3	0	3	0	0	0	0	0	0	0	0	0	0	1
ENSMUSG00000009097.11	ENSMUSG00000009097	Tbx1	T-box 1 [Source:MGI Symbol;Acc:MGI:98493]	16	18399729	18409421	-1	protein_coding	0	0	3	5	0	0	0	0	1	1	6	1	0	3	0	1	1	1	3	1
ENSMUSG00000009108.16	ENSMUSG00000009108	Gnat2	guanine nucleotide binding protein, alpha transducing 2 [Source:MGI Symbol;Acc:MGI:95779]	3	108000105	108008748	1	protein_coding	58	43	42	28	26	40	24	24	23	20	56	31	49	11	13	18	21	8	19	37
ENSMUSG00000009112.5	ENSMUSG00000009112	Bcl2l13	BCL2-like 13 (apoptosis facilitator) [Source:MGI Symbol;Acc:MGI:2136959]	6	120813173	120869803	1	protein_coding	1030	817	1874	1282	974	1060	869	1023	1236	1074	2966	2131	1616	979	1073	1470	965	841	2281	2190
ENSMUSG00000009114.18	ENSMUSG00000009114	2610028H24Rik	RIKEN cDNA 2610028H24 gene [Source:MGI Symbol;Acc:MGI:1924214]	10	76284915	76296944	1	protein_coding	0	0	0	0	0	0	0	0	0	0	0	0	0	1	0	0	0	0	0	0
ENSMUSG00000009115.6	ENSMUSG00000009115	Spatc1l	spermatogenesis and centriole associated 1 like [Source:MGI Symbol;Acc:MGI:1923823]	10	76398106	76406035	1	protein_coding	4	1	2	0	0	0	1	0	1	1	2	0	1	2	1	1	1	1	4	1
ENSMUSG00000009145.7	ENSMUSG00000009145	Dqx1	DEAQ RNA-dependent ATPase [Source:MGI Symbol;Acc:MGI:2136388]	6	83034825	83044299	1	protein_coding	268	222	323	344	120	242	198	204	266	182	742	450	377	243	251	344	239	164	480	493
ENSMUSG00000009185.3	ENSMUSG00000009185	Ccl8	chemokine (C-C motif) ligand 8 [Source:MGI Symbol;Acc:MGI:101878]	11	82006011	82007625	1	protein_coding	0	22	4	0	1	0	1	0	0	0	24	9	14	1	16	9	29	1	1	3
ENSMUSG00000009207.16	ENSMUSG00000009207	Lnpk	lunapark, ER junction formation factor [Source:MGI Symbol;Acc:MGI:1918115]	2	74350635	74409779	-1	protein_coding	93	61	99	118	57	51	68	78	79	83	262	126	120	84	55	81	66	74	147	127
ENSMUSG00000009210.11	ENSMUSG00000009210	Prr29	proline rich 29 [Source:MGI Symbol;Acc:MGI:1922823]	11	106256298	106268384	1	protein_coding	0	0	0	0	0	0	0	0	0	0	1	0	0	0	0	0	0	0	0	0
ENSMUSG00000009214.10	ENSMUSG00000009214	Mymk	myomaker, myoblast fusion factor [Source:MGI Symbol;Acc:MGI:1913389]	2	26951648	26962191	-1	protein_coding	0	0	0	0	0	0	0	0	0	0	2	0	3	0	0	0	0	0	0	1
ENSMUSG00000009216.8	ENSMUSG00000009216	Fam163b	family with sequence similarity 163, member B [Source:MGI Symbol;Acc:MGI:1926106]	2	27000392	27032503	-1	protein_coding	1	0	1	2	1	0	2	1	1	0	1	0	0	0	0	1	0	0	3	0
ENSMUSG00000009246.15	ENSMUSG00000009246	Trpm5	transient receptor potential cation channel, subfamily M, member 5 [Source:MGI Symbol;Acc:MGI:1861718]	7	142622890	142648379	-1	protein_coding	0	1	5	3	1	4	0	3	2	3	1	1	4	2	0	1	1	1	1	1
ENSMUSG00000009248.7	ENSMUSG00000009248	Ascl2	achaete-scute family bHLH transcription factor 2 [Source:MGI Symbol;Acc:MGI:96920]	7	142520566	142523001	-1	protein_coding	0	0	0	1	0	0	1	0	0	0	0	0	0	0	0	0	0	0	1	0
ENSMUSG00000009281.7	ENSMUSG00000009281	Rarres2	retinoic acid receptor responder (tazarotene induced) 2 [Source:MGI Symbol;Acc:MGI:1918910]	6	48546630	48549723	-1	protein_coding	8465	7875	13710	10999	6632	7957	7204	8218	11884	7662	25728	19492	13766	9376	10655	12817	9849	7108	18190	26878
ENSMUSG00000009291.14	ENSMUSG00000009291	Pttg1ip	pituitary tumor-transforming 1 interacting protein [Source:MGI Symbol;Acc:MGI:2652132]	10	77417554	77434566	1	protein_coding	4856	4371	7190	6325	3997	4575	3742	4543	5362	4012	12649	9778	6909	4880	4742	6865	5202	3889	10339	11204
ENSMUSG00000009292.19	ENSMUSG00000009292	Trpm2	transient receptor potential cation channel, subfamily M, member 2 [Source:MGI Symbol;Acc:MGI:1351901]	10	77743556	77806397	-1	protein_coding	127	109	170	110	70	89	79	93	151	171	1778	643	1551	181	425	499	737	264	821	829
ENSMUSG00000009293.18	ENSMUSG00000009293	Ube2g2	ubiquitin-conjugating enzyme E2G 2 [Source:MGI Symbol;Acc:MGI:1343188]	10	77458109	77481827	1	protein_coding	556	447	841	701	410	555	446	592	595	414	1713	1697	1593	778	775	1099	924	625	1496	2081
ENSMUSG00000009350.14	ENSMUSG00000009350	Mpo	myeloperoxidase [Source:MGI Symbol;Acc:MGI:97137]	11	87684407	87695239	1	protein_coding	0	0	0	0	1	0	0	0	0	0	55	21	6	0	6	5	2	0	1	10
ENSMUSG00000009356.13	ENSMUSG00000009356	Lpo	lactoperoxidase [Source:MGI Symbol;Acc:MGI:1923363]	11	87697254	87719115	-1	protein_coding	0	0	0	0	0	0	0	0	0	0	0	0	0	0	0	0	0	0	0	0
ENSMUSG00000009376.16	ENSMUSG00000009376	Met	met proto-oncogene [Source:MGI Symbol;Acc:MGI:96969]	6	17463799	17573979	1	protein_coding	2142	1831	2861	2966	2215	2133	1699	1789	2602	2319	6525	4807	2544	1826	1944	2493	2342	1682	5180	6807
ENSMUSG00000009378.5	ENSMUSG00000009378	Slc16a12	solute carrier family 16 (monocarboxylic acid transporters), member 12 [Source:MGI Symbol;Acc:MGI:2147716]	19	34645803	34724689	-1	protein_coding	1711	1369	2219	2189	1394	1132	1215	926	1525	1552	5200	3148	2050	885	1247	1680	936	838	2463	2060
ENSMUSG00000009394.14	ENSMUSG00000009394	Syn2	synapsin II [Source:MGI Symbol;Acc:MGI:103020]	6	115111863	115258967	1	protein_coding	0	1	3	0	0	2	0	0	2	0	6	3	1	1	2	5	0	4	2	0
ENSMUSG00000009406.14	ENSMUSG00000009406	Elk1	ELK1, member of ETS oncogene family [Source:MGI Symbol;Acc:MGI:101833]	X	20799634	20816847	-1	protein_coding	128	113	234	134	131	137	136	125	119	122	485	281	278	126	128	201	166	142	340	418
ENSMUSG00000009418.17	ENSMUSG00000009418	Nav1	neuron navigator 1 [Source:MGI Symbol;Acc:MGI:2183683]	1	135362318	135615843	-1	protein_coding	138	128	242	146	136	151	180	160	188	164	1017	385	481	182	190	307	235	208	473	702
ENSMUSG00000009470.18	ENSMUSG00000009470	Tnpo1	transportin 1 [Source:MGI Symbol;Acc:MGI:2681523]	13	98975527	99062892	-1	protein_coding	1984	1589	2196	2540	1778	1545	1445	1446	1748	1666	6573	3911	3178	1758	1393	2581	2176	1665	4109	5190
ENSMUSG00000009471.5	ENSMUSG00000009471	Myod1	myogenic differentiation 1 [Source:MGI Symbol;Acc:MGI:97275]	7	46025898	46028523	1	protein_coding	0	0	0	0	0	0	0	0	0	0	0	0	0	0	0	0	0	0	0	0
ENSMUSG00000009487.11	ENSMUSG00000009487	Otog	otogelin [Source:MGI Symbol;Acc:MGI:1202064]	7	45890411	45960858	1	protein_coding	0	0	0	0	0	0	0	0	0	0	0	0	0	0	0	0	0	0	0	0
ENSMUSG00000009535.14	ENSMUSG00000009535	Rnmt	RNA (guanine-7-) methyltransferase [Source:MGI Symbol;Acc:MGI:1915147]	18	68433426	68457923	1	protein_coding	258	214	409	326	211	283	245	287	382	315	819	516	545	280	369	432	343	283	601	726
ENSMUSG00000009545.15	ENSMUSG00000009545	Kcnq1	potassium voltage-gated channel, subfamily Q, member 1 [Source:MGI Symbol;Acc:MGI:108083]	7	142660099	142980779	1	protein_coding	36	19	53	30	29	24	19	27	36	36	120	66	52	51	23	48	29	16	64	81
ENSMUSG00000009549.15	ENSMUSG00000009549	Srp14	signal recognition particle 14 [Source:MGI Symbol;Acc:MGI:107169]	2	118306331	118310192	-1	protein_coding	546	495	890	699	519	538	467	481	581	429	1483	1084	935	484	600	732	639	435	1016	1067
ENSMUSG00000009551.3	ENSMUSG00000009551	6330409D20Rik	RIKEN cDNA 6330409D20 gene [Source:MGI Symbol;Acc:MGI:1917980]	2	32622632	32631028	-1	protein_coding	1	1	2	0	0	0	0	2	1	0	0	0	0	0	0	0	0	0	0	0
ENSMUSG00000009555.17	ENSMUSG00000009555	Cdk9	cyclin-dependent kinase 9 (CDC2-related kinase) [Source:MGI Symbol;Acc:MGI:1328368]	2	32595796	32603088	-1	protein_coding	610	576	1189	715	623	735	534	681	847	522	1829	1292	1253	648	745	987	808	599	1350	1602
ENSMUSG00000009563.17	ENSMUSG00000009563	Tor2a	torsin family 2, member A [Source:MGI Symbol;Acc:MGI:1353596]	2	32647246	32652256	1	protein_coding	569	489	1178	781	555	692	501	640	790	526	1721	1288	1159	607	703	944	774	527	1219	1253
ENSMUSG00000009566.13	ENSMUSG00000009566	Fpgs	folylpolyglutamyl synthetase [Source:MGI Symbol;Acc:MGI:95576]	2	32572621	32594157	-1	protein_coding	1880	1698	3594	2902	1758	4075	2384	3709	3343	1969	5522	5200	3362	2793	3197	3949	3098	2493	6990	5647
ENSMUSG00000009569.15	ENSMUSG00000009569	Mrtfb	myocardin related transcription factor B [Source:MGI Symbol;Acc:MGI:3050795]	16	13074345	13235393	1	protein_coding	619	516	994	898	584	699	626	586	625	599	2942	1638	1914	790	688	1103	742	564	1937	2892
ENSMUSG00000009575.15	ENSMUSG00000009575	Cbx5	chromobox 5 [Source:MGI Symbol;Acc:MGI:109372]	15	103099971	103148243	-1	protein_coding	770	692	1038	963	702	710	580	695	808	681	2889	1542	1266	707	731	1019	948	639	1643	2201
ENSMUSG00000009580.16	ENSMUSG00000009580	Odam	odontogenic, ameloblast asssociated [Source:MGI Symbol;Acc:MGI:1916842]	5	88032888	88042033	1	protein_coding	0	0	0	0	0	0	0	0	0	0	0	0	0	0	0	0	0	0	0	0
ENSMUSG00000009585.19	ENSMUSG00000009585	Apobec3	apolipoprotein B mRNA editing enzyme, catalytic polypeptide 3 [Source:MGI Symbol;Acc:MGI:1933111]	15	79775860	79800107	1	protein_coding	44	95	96	45	39	38	29	42	59	37	704	236	686	63	160	186	247	121	252	201
ENSMUSG00000009588.10	ENSMUSG00000009588	St6galnac1	ST6 (alpha-N-acetyl-neuraminyl-2,3-beta-galactosyl-1,3)-N-acetylgalactosaminide alpha-2,6-sialyltransferase 1 [Source:MGI Symbol;Acc:MGI:1341826]	11	116655851	116666333	-1	protein_coding	0	0	0	0	0	0	0	0	0	0	0	0	0	0	0	0	1	0	1	0
ENSMUSG00000009596.10	ENSMUSG00000009596	Taf7l	TATA-box binding protein associated factor 7 like [Source:MGI Symbol;Acc:MGI:1921719]	X	133360867	133377239	-1	protein_coding	0	0	0	0	0	0	0	0	0	0	0	0	0	0	0	0	0	0	0	0
ENSMUSG00000009614.17	ENSMUSG00000009614	Sardh	sarcosine dehydrogenase [Source:MGI Symbol;Acc:MGI:2183102]	2	27078405	27138349	-1	protein_coding	27909	23380	38366	30720	20060	25868	18493	27434	37218	23670	63824	49156	21776	20899	27120	25847	19565	19782	48830	60678
ENSMUSG00000009621.19	ENSMUSG00000009621	Vav2	vav 2 oncogene [Source:MGI Symbol;Acc:MGI:102718]	2	27152116	27317045	-1	protein_coding	1208	1060	1893	1414	992	1105	809	970	1522	979	3229	2073	1885	911	934	1321	1305	813	2029	2435
ENSMUSG00000009628.15	ENSMUSG00000009628	Tex15	testis expressed gene 15 [Source:MGI Symbol;Acc:MGI:1934816]	8	34006766	34075610	1	protein_coding	1	0	0	2	0	0	0	0	0	0	3	1	0	0	0	1	0	1	0	0
ENSMUSG00000009630.11	ENSMUSG00000009630	Ppp2cb	protein phosphatase 2 (formerly 2A), catalytic subunit, beta isoform [Source:MGI Symbol;Acc:MGI:1321161]	8	34089653	34109469	1	protein_coding	493	416	964	720	484	496	445	449	644	512	1452	1061	925	563	520	718	607	447	1089	1219
ENSMUSG00000009633.4	ENSMUSG00000009633	G0s2	G0/G1 switch gene 2 [Source:MGI Symbol;Acc:MGI:1316737]	1	192954469	192955525	-1	protein_coding	1021	846	1338	916	527	969	499	331	316	286	2044	2186	1312	1447	1184	1053	503	694	1481	403
ENSMUSG00000009640.12	ENSMUSG00000009640	Dmap1	DNA methyltransferase 1-associated protein 1 [Source:MGI Symbol;Acc:MGI:1913483]	4	117531878	117539470	-1	protein_coding	167	165	306	255	158	227	190	259	263	170	506	444	359	222	224	308	237	166	364	355
ENSMUSG00000009646.14	ENSMUSG00000009646	Pla2g12b	phospholipase A2, group XIIB [Source:MGI Symbol;Acc:MGI:1917086]	10	59239482	59257798	1	protein_coding	688	676	1307	1009	605	840	658	734	922	647	2122	1805	1413	906	904	1329	1117	763	1905	2004
ENSMUSG00000009647.14	ENSMUSG00000009647	Mcu	mitochondrial calcium uniporter [Source:MGI Symbol;Acc:MGI:3026965]	10	59282806	59452514	-1	protein_coding	306	245	518	475	276	478	371	543	596	308	964	775	624	475	399	909	504	440	1165	1178
ENSMUSG00000009654.5	ENSMUSG00000009654	Oit3	oncoprotein induced transcript 3 [Source:MGI Symbol;Acc:MGI:1201782]	10	59258780	59277600	-1	protein_coding	507	392	1132	683	489	550	444	459	538	520	2477	1261	1124	796	548	890	796	616	1511	1802
ENSMUSG00000009670.12	ENSMUSG00000009670	Tex11	testis expressed gene 11 [Source:MGI Symbol;Acc:MGI:1933237]	X	99882254	100103273	-1	protein_coding	0	0	0	0	0	0	0	0	0	0	5	0	5	0	0	0	1	0	4	5
ENSMUSG00000009681.11	ENSMUSG00000009681	Bcr	BCR activator of RhoGEF and GTPase [Source:MGI Symbol;Acc:MGI:88141]	10	74896424	75020753	1	protein_coding	945	803	1384	1194	854	1057	695	818	1339	761	2715	1936	1448	890	923	1345	1090	861	2163	2818
ENSMUSG00000009687.15	ENSMUSG00000009687	Fxyd5	FXYD domain-containing ion transport regulator 5 [Source:MGI Symbol;Acc:MGI:1201785]	7	30732147	30741906	-1	protein_coding	50	87	156	69	86	58	63	58	83	58	668	319	949	102	169	263	350	115	297	289
ENSMUSG00000009731.5	ENSMUSG00000009731	Kcnd1	potassium voltage-gated channel, Shal-related family, member 1 [Source:MGI Symbol;Acc:MGI:96671]	X	7688528	7704519	1	protein_coding	10	10	9	10	10	5	15	8	9	4	66	27	27	0	10	9	19	10	11	53
ENSMUSG00000009733.10	ENSMUSG00000009733	Tfcp2	transcription factor CP2 [Source:MGI Symbol;Acc:MGI:98509]	15	100395893	100449889	-1	protein_coding	141	118	247	219	115	154	150	159	184	131	512	307	279	184	209	276	180	147	349	444
ENSMUSG00000009734.19	ENSMUSG00000009734	Pou6f2	POU domain, class 6, transcription factor 2 [Source:MGI Symbol;Acc:MGI:2443631]	13	18295683	18572271	-1	protein_coding	0	0	0	0	0	0	0	0	0	0	0	0	0	0	0	0	0	0	0	0
ENSMUSG00000009739.18	ENSMUSG00000009739	Pou6f1	POU domain, class 6, transcription factor 1 [Source:MGI Symbol;Acc:MGI:102935]	15	100473199	100497865	-1	protein_coding	198	198	365	259	199	247	194	205	246	159	672	330	243	178	188	313	186	168	371	398
ENSMUSG00000009741.16	ENSMUSG00000009741	Ubp1	upstream binding protein 1 [Source:MGI Symbol;Acc:MGI:104889]	9	113760002	113806270	1	protein_coding	1615	1403	2136	2048	1323	1442	1247	1574	1593	1366	3829	2540	2184	1224	1319	2051	1424	1254	2984	3176
ENSMUSG00000009772.16	ENSMUSG00000009772	Nuak2	NUAK family, SNF1-like kinase, 2 [Source:MGI Symbol;Acc:MGI:1921387]	1	132243864	132261226	1	protein_coding	194	192	377	242	199	141	161	132	134	105	933	448	616	227	294	301	299	172	372	435
ENSMUSG00000009828.16	ENSMUSG00000009828	Cilk1	ciliogenesis associated kinase 1 [Source:MGI Symbol;Acc:MGI:1934157]	9	78016474	78079389	1	protein_coding	375	309	615	519	323	510	371	375	475	321	1121	770	873	452	451	654	454	399	911	1179
ENSMUSG00000009863.15	ENSMUSG00000009863	Sdhb	succinate dehydrogenase complex, subunit B, iron sulfur (Ip) [Source:MGI Symbol;Acc:MGI:1914930]	4	140688514	140706504	1	protein_coding	4712	4383	7331	6164	3655	3887	3698	4551	6005	3893	10999	8498	4603	4191	4542	5322	3807	3240	7874	9690
ENSMUSG00000009876.14	ENSMUSG00000009876	Cox4i2	cytochrome c oxidase subunit 4I2 [Source:MGI Symbol;Acc:MGI:2135755]	2	152596093	152606957	1	protein_coding	2	4	3	0	1	0	1	2	6	1	2	3	8	1	2	1	1	0	4	1
ENSMUSG00000009894.16	ENSMUSG00000009894	Snap47	synaptosomal-associated protein, 47 [Source:MGI Symbol;Acc:MGI:1915076]	11	59297960	59342012	-1	protein_coding	1531	1282	2141	1617	1088	1688	1118	1558	1856	1331	3844	2892	1838	1249	1535	1583	1670	1067	2697	2974
ENSMUSG00000009900.8	ENSMUSG00000009900	Wnt3a	wingless-type MMTV integration site family, member 3A [Source:MGI Symbol;Acc:MGI:98956]	11	59138859	59181578	-1	protein_coding	0	0	0	0	0	0	0	0	0	0	0	0	0	0	0	0	0	0	0	0
ENSMUSG00000009905.6	ENSMUSG00000009905	Kdsr	3-ketodihydrosphingosine reductase [Source:MGI Symbol;Acc:MGI:1918000]	1	106648189	106687457	-1	protein_coding	435	393	833	643	361	399	346	406	487	340	1165	897	765	428	398	689	366	341	958	705
ENSMUSG00000009907.18	ENSMUSG00000009907	Vps4b	vacuolar protein sorting 4B [Source:MGI Symbol;Acc:MGI:1100499]	1	106691801	106724458	-1	protein_coding	1313	1149	1743	1902	1132	1298	1113	1385	1498	1309	4164	2863	2220	1296	1260	1875	1466	1041	2812	2888
ENSMUSG00000009927.10	ENSMUSG00000009927	Rps25	ribosomal protein S25 [Source:MGI Symbol;Acc:MGI:1922867]	9	44318436	44321724	1	protein_coding	4171	3799	7406	5178	3480	3396	3475	3185	4291	3913	8449	6681	5062	3083	3800	3689	3443	2553	5573	6952
ENSMUSG00000009941.11	ENSMUSG00000009941	Nxf2	nuclear RNA export factor 2 [Source:MGI Symbol;Acc:MGI:1933192]	X	133845275	133865503	-1	protein_coding	0	0	1	1	1	0	0	0	0	0	3	1	2	0	0	0	1	0	1	2
ENSMUSG00000009995.18	ENSMUSG00000009995	Taz	tafazzin [Source:MGI Symbol;Acc:MGI:109626]	X	73325518	73333757	1	protein_coding	702	627	1048	800	561	603	569	684	902	662	2206	1461	1152	756	809	1150	787	631	1744	1917
ENSMUSG00000010021.14	ENSMUSG00000010021	Kif19a	kinesin family member 19A [Source:MGI Symbol;Acc:MGI:2447024]	11	114656214	114681565	1	protein_coding	2	3	14	2	7	3	3	4	5	1	42	9	26	2	6	13	16	3	6	14
ENSMUSG00000010025.20	ENSMUSG00000010025	Aldh3a2	aldehyde dehydrogenase family 3, subfamily A2 [Source:MGI Symbol;Acc:MGI:1353452]	11	61114243	61158290	-1	protein_coding	11904	9231	15956	15854	8977	9715	7888	7896	11755	10437	32293	20181	21784	9960	12079	17256	5772	8641	27636	14993
ENSMUSG00000010044.13	ENSMUSG00000010044	Zmynd10	zinc finger, MYND domain containing 10 [Source:MGI Symbol;Acc:MGI:2387863]	9	107424497	107428518	1	protein_coding	6	9	3	9	3	5	3	1	3	2	12	4	1	5	9	6	4	4	3	3
ENSMUSG00000010045.3	ENSMUSG00000010045	Tmem115	transmembrane protein 115 [Source:MGI Symbol;Acc:MGI:1930765]	9	107411144	107415872	1	protein_coding	454	383	898	534	396	564	360	499	548	349	1165	842	904	416	556	639	532	436	970	1055
ENSMUSG00000010047.13	ENSMUSG00000010047	Hyal2	hyaluronoglucosaminidase 2 [Source:MGI Symbol;Acc:MGI:1196334]	9	107445144	107449978	1	protein_coding	868	736	1797	1146	869	1055	691	857	1027	726	2383	1938	1398	904	1155	1151	1031	870	1984	2015
ENSMUSG00000010048.11	ENSMUSG00000010048	Ifrd2	interferon-related developmental regulator 2 [Source:MGI Symbol;Acc:MGI:1316708]	9	107464841	107470584	1	protein_coding	552	539	1322	862	723	729	584	728	865	589	1779	1561	1439	698	824	1019	923	593	1509	1742
ENSMUSG00000010051.16	ENSMUSG00000010051	Hyal1	hyaluronoglucosaminidase 1 [Source:MGI Symbol;Acc:MGI:96298]	9	107454126	107458909	1	protein_coding	1299	1307	1593	1549	998	1269	965	1276	1494	1036	4946	3371	1780	1429	1803	1463	1802	1256	2987	3712
ENSMUSG00000010054.5	ENSMUSG00000010054	Tusc2	tumor suppressor 2, mitochondrial calcium regulator [Source:MGI Symbol;Acc:MGI:1931086]	9	107440454	107443311	1	protein_coding	578	476	1069	716	597	545	474	530	679	527	1553	1125	901	514	726	869	627	500	1094	1152
ENSMUSG00000010057.9	ENSMUSG00000010057	Nprl2	NPR2 like, GATOR1 complex subunit [Source:MGI Symbol;Acc:MGI:1914482]	9	107419425	107422905	1	protein_coding	307	286	467	399	269	327	243	307	339	213	819	592	429	270	316	365	318	212	575	691
ENSMUSG00000010064.16	ENSMUSG00000010064	Slc38a3	solute carrier family 38, member 3 [Source:MGI Symbol;Acc:MGI:1923507]	9	107527833	107546729	-1	protein_coding	51622	42173	64940	60478	34612	44500	35135	51547	65092	44515	132058	91009	32305	34305	34306	36304	38326	27395	65708	68774
ENSMUSG00000010066.16	ENSMUSG00000010066	Cacna2d2	calcium channel, voltage-dependent, alpha 2/delta subunit 2 [Source:MGI Symbol;Acc:MGI:1929813]	9	107276811	107406542	1	protein_coding	0	1	1	0	0	0	0	0	0	0	0	3	0	0	0	1	0	0	0	0
ENSMUSG00000010067.14	ENSMUSG00000010067	Rassf1	Ras association (RalGDS/AF-6) domain family member 1 [Source:MGI Symbol;Acc:MGI:1928386]	9	107428754	107439466	1	protein_coding	163	155	262	202	135	167	155	168	246	130	596	381	473	208	216	266	172	146	408	560
ENSMUSG00000010080.16	ENSMUSG00000010080	Epn3	epsin 3 [Source:MGI Symbol;Acc:MGI:1919139]	11	94380425	94390800	-1	protein_coding	0	2	14	10	10	4	3	7	15	4	22	13	10	4	2	10	9	4	10	12
ENSMUSG00000010086.18	ENSMUSG00000010086	Rnf112	ring finger protein 112 [Source:MGI Symbol;Acc:MGI:106611]	11	61339268	61344957	-1	protein_coding	0	0	0	0	0	0	1	0	0	0	0	0	0	0	0	0	0	0	0	0
ENSMUSG00000010095.14	ENSMUSG00000010095	Slc3a2	solute carrier family 3 (activators of dibasic and neutral amino acid transport), member 2 [Source:MGI Symbol;Acc:MGI:96955]	19	8684246	8700733	-1	protein_coding	534	510	1063	744	637	819	714	823	1091	696	1946	1454	1649	544	779	906	868	538	1367	1495
ENSMUSG00000010097.16	ENSMUSG00000010097	Nxf1	nuclear RNA export factor 1 [Source:MGI Symbol;Acc:MGI:1858330]	19	8734437	8748286	1	protein_coding	1111	1085	1697	1316	1072	1100	1110	1103	1205	1017	4603	2402	2566	1363	1480	2505	1626	1273	2980	4005
ENSMUSG00000010110.18	ENSMUSG00000010110	Stx5a	syntaxin 5A [Source:MGI Symbol;Acc:MGI:1928483]	19	8718777	8733433	1	protein_coding	1040	919	1721	1365	795	1116	872	1098	1251	904	3209	2372	2519	1292	1462	1848	1459	1238	2695	3424
ENSMUSG00000010122.15	ENSMUSG00000010122	Slc47a1	solute carrier family 47, member 1 [Source:MGI Symbol;Acc:MGI:1914723]	11	61234227	61269171	-1	protein_coding	3100	2644	3452	3972	1912	2890	2626	2951	3655	2598	9280	5638	2718	2799	3390	4301	2260	2299	5854	5266
ENSMUSG00000010136.15	ENSMUSG00000010136	Pifo	primary cilia formation [Source:MGI Symbol;Acc:MGI:1923670]	3	105904273	105921962	-1	protein_coding	0	0	0	0	0	0	0	0	0	0	0	0	0	0	0	0	0	0	0	0
ENSMUSG00000010142.13	ENSMUSG00000010142	Tnfrsf13b	tumor necrosis factor receptor superfamily, member 13b [Source:MGI Symbol;Acc:MGI:1889411]	11	61017581	61040198	1	protein_coding	3	19	4	10	1	13	3	4	6	4	41	24	71	8	11	11	15	7	14	25
ENSMUSG00000010154.8	ENSMUSG00000010154	Spire2	spire type actin nucleation factor 2 [Source:MGI Symbol;Acc:MGI:2446256]	8	124059452	124096254	1	protein_coding	5	0	7	1	2	0	1	2	0	0	8	4	18	1	1	3	5	0	4	6
ENSMUSG00000010175.14	ENSMUSG00000010175	Prox1	prospero homeobox 1 [Source:MGI Symbol;Acc:MGI:97772]	1	189850232	189902911	-1	protein_coding	1866	1564	3842	3222	2580	1521	2441	2842	2202	2508	8381	4780	4261	2735	4163	3433	2453	1782	5411	4306
ENSMUSG00000010205.12	ENSMUSG00000010205	Raver1	ribonucleoprotein, PTB-binding 1 [Source:MGI Symbol;Acc:MGI:1919016]	9	20985454	21003304	-1	protein_coding	591	535	1015	734	518	649	537	644	599	436	1641	1131	1270	508	666	883	715	496	1395	1286
ENSMUSG00000010277.8	ENSMUSG00000010277	2610507B11Rik	RIKEN cDNA 2610507B11 gene [Source:MGI Symbol;Acc:MGI:1919753]	11	78152578	78181449	1	protein_coding	4739	4045	7066	5676	3883	4386	3166	4364	5222	4073	14523	9553	7358	4608	4709	6123	5319	3809	10238	10256
ENSMUSG00000010290.8	ENSMUSG00000010290	AI597479	expressed sequence AI597479 [Source:MGI Symbol;Acc:MGI:2138299]	1	43137870	43155107	1	protein_coding	303	254	323	318	216	212	202	207	212	223	814	463	412	238	188	376	329	199	535	614
ENSMUSG00000010307.8	ENSMUSG00000010307	Tmem86a	transmembrane protein 86A [Source:MGI Symbol;Acc:MGI:1915143]	7	46700349	46704525	1	protein_coding	124	84	260	154	90	87	71	85	117	92	916	463	1234	207	244	407	415	237	514	433
ENSMUSG00000010311.16	ENSMUSG00000010311	Optc	opticin [Source:MGI Symbol;Acc:MGI:2151113]	1	133824937	133835737	-1	protein_coding	1	2	0	2	1	1	2	0	2	1	4	2	4	1	1	5	3	1	0	6
ENSMUSG00000010342.17	ENSMUSG00000010342	Tex14	testis expressed gene 14 [Source:MGI Symbol;Acc:MGI:1933227]	11	87295891	87446649	1	protein_coding	3	9	2	4	1	2	0	1	2	8	32	4	33	1	13	20	21	9	18	22
ENSMUSG00000010358.14	ENSMUSG00000010358	Ifi35	interferon-induced protein 35 [Source:MGI Symbol;Acc:MGI:1917360]	11	101339233	101349524	1	protein_coding	564	501	720	568	354	476	468	580	782	368	1530	1074	1113	397	664	669	612	448	1029	855
ENSMUSG00000010362.10	ENSMUSG00000010362	Rdm1	RAD52 motif 1 [Source:MGI Symbol;Acc:MGI:1913849]	11	101518021	101526926	1	protein_coding	129	108	252	185	106	96	77	99	169	94	337	242	170	103	135	127	108	75	239	281
ENSMUSG00000010376.16	ENSMUSG00000010376	Nedd8	neural precursor cell expressed, developmentally down-regulated gene 8 [Source:MGI Symbol;Acc:MGI:97301]	14	55899720	55909581	-1	protein_coding	855	823	1546	1093	737	848	666	933	1176	707	2050	1532	1352	738	945	1081	868	589	1478	1640
ENSMUSG00000010392.9	ENSMUSG00000010392	Gosr1	golgi SNAP receptor complex member 1 [Source:MGI Symbol;Acc:MGI:1858260]	11	76617428	76654405	-1	protein_coding	1069	872	1203	1340	724	916	775	933	1016	828	3067	2067	1537	964	1011	1404	1072	807	2000	2133
ENSMUSG00000010406.13	ENSMUSG00000010406	Mrpl52	mitochondrial ribosomal protein L52 [Source:MGI Symbol;Acc:MGI:1916086]	14	54664366	54667213	1	protein_coding	409	310	982	612	469	611	357	575	859	360	822	801	732	359	502	563	510	343	719	803
ENSMUSG00000010435.8	ENSMUSG00000010435	Spaca7	sperm acrosome associated 7 [Source:MGI Symbol;Acc:MGI:1925884]	8	12623029	12650744	1	protein_coding	0	0	0	0	0	0	0	0	0	0	0	0	0	0	0	0	0	0	0	0
ENSMUSG00000010453.13	ENSMUSG00000010453	Kansl3	KAT8 regulatory NSL complex subunit 3 [Source:MGI Symbol;Acc:MGI:1918055]	1	36374811	36408262	-1	protein_coding	1483	1301	2249	1541	1256	1137	1033	1208	1857	1195	4148	2452	1756	1062	1245	1876	1272	971	2532	3454
ENSMUSG00000010461.17	ENSMUSG00000010461	Eya4	EYA transcriptional coactivator and phosphatase 4 [Source:MGI Symbol;Acc:MGI:1337104]	10	22978862	23226684	-1	protein_coding	2	5	7	5	6	4	4	5	5	5	29	22	44	4	4	16	12	0	23	14
ENSMUSG00000010476.15	ENSMUSG00000010476	Ebf3	early B cell factor 3 [Source:MGI Symbol;Acc:MGI:894289]	7	136795402	136916174	-1	protein_coding	0	5	2	4	0	0	1	1	0	0	3	3	1	3	0	2	1	1	2	2
ENSMUSG00000010492.11	ENSMUSG00000010492	Uckl1os	uridine-cytidine kinase 1-like 1, opposite strand [Source:MGI Symbol;Acc:MGI:3801877]	2	181220273	181226963	1	lncRNA	1	0	4	0	0	1	0	0	0	0	0	0	0	0	0	0	0	0	0	0
ENSMUSG00000010505.17	ENSMUSG00000010505	Myt1	myelin transcription factor 1 [Source:MGI Symbol;Acc:MGI:1100535]	2	181405125	181469590	1	protein_coding	0	0	0	0	0	0	0	0	0	0	0	0	0	0	2	0	0	0	0	0
ENSMUSG00000010517.8	ENSMUSG00000010517	Faf1	Fas-associated factor 1 [Source:MGI Symbol;Acc:MGI:109419]	4	109533785	109821157	1	protein_coding	767	632	1154	997	686	716	644	796	892	723	2218	1573	1223	802	665	902	837	556	1683	1956
ENSMUSG00000010529.7	ENSMUSG00000010529	Gm266	predicted gene 266 [Source:MGI Symbol;Acc:MGI:2685112]	12	111451043	111452257	-1	protein_coding	0	0	1	2	0	0	1	0	0	0	0	0	0	0	0	2	0	1	0	0
ENSMUSG00000010538.15	ENSMUSG00000010538	Tsacc	TSSK6 activating co-chaperone [Source:MGI Symbol;Acc:MGI:1924177]	3	88190064	88204306	-1	protein_coding	31	27	57	35	16	22	26	23	32	32	70	43	31	26	25	41	23	26	60	63
ENSMUSG00000010554.15	ENSMUSG00000010554	Mettl16	methyltransferase like 16 [Source:MGI Symbol;Acc:MGI:1914743]	11	74661656	74719351	1	protein_coding	324	269	436	366	280	293	266	338	319	265	964	648	592	370	322	477	386	259	736	684
ENSMUSG00000010592.10	ENSMUSG00000010592	Dazl	deleted in azoospermia-like [Source:MGI Symbol;Acc:MGI:1342328]	17	50586423	50600664	-1	protein_coding	0	3	1	4	0	0	0	0	0	2	0	0	1	1	1	0	0	1	0	3
ENSMUSG00000010601.15	ENSMUSG00000010601	Apol7a	apolipoprotein L 7a [Source:MGI Symbol;Acc:MGI:1923011]	15	77272419	77283310	-1	protein_coding	4138	3361	3590	3573	1977	2562	2634	2777	3981	2918	8577	5740	2665	1848	2444	3286	2522	1548	6607	6059
ENSMUSG00000010607.9	ENSMUSG00000010607	Pigyl	phosphatidylinositol glycan anchor biosynthesis, class Y-like [Source:MGI Symbol;Acc:MGI:1913518]	9	22068142	22069654	1	protein_coding	219	179	431	266	244	237	161	243	316	164	427	384	323	190	209	278	241	184	363	451
ENSMUSG00000010608.16	ENSMUSG00000010608	Rbm25	RNA binding motif protein 25 [Source:MGI Symbol;Acc:MGI:1914289]	12	83678010	83729897	1	protein_coding	1566	1430	1943	1889	1310	1176	1395	1368	1651	1358	5051	2816	2328	1348	1581	2543	1572	1213	3083	3584
ENSMUSG00000010609.16	ENSMUSG00000010609	Psen2	presenilin 2 [Source:MGI Symbol;Acc:MGI:109284]	1	180054569	180091003	-1	protein_coding	3802	3427	5970	5469	2917	4785	3293	4620	5657	2694	7763	6878	4950	4148	3105	5877	4841	2987	8004	9540
ENSMUSG00000010651.5	ENSMUSG00000010651	Acaa1b	acetyl-Coenzyme A acyltransferase 1B [Source:MGI Symbol;Acc:MGI:3605455]	9	118977091	118986161	-1	protein_coding	36626	31793	57643	45081	30623	35017	24485	33516	55558	30261	67429	51920	34027	34564	28603	42488	14378	22384	67835	47116
ENSMUSG00000010660.4	ENSMUSG00000010660	Plcd1	phospholipase C, delta 1 [Source:MGI Symbol;Acc:MGI:97614]	9	118900595	118922570	-1	protein_coding	8	11	16	21	10	15	15	4	9	11	67	40	34	13	19	31	22	11	27	25
ENSMUSG00000010663.6	ENSMUSG00000010663	Fads1	fatty acid desaturase 1 [Source:MGI Symbol;Acc:MGI:1923517]	19	10160252	10174241	1	protein_coding	14141	11766	22685	19337	11188	12942	10749	12895	15640	10837	25063	17916	9697	15626	3655	20144	10271	6987	23277	15210
ENSMUSG00000010721.16	ENSMUSG00000010721	Lmbr1	limb region 1 [Source:MGI Symbol;Acc:MGI:1861746]	5	29434800	29583388	-1	protein_coding	108	110	192	191	103	100	99	111	109	129	368	183	128	104	99	139	90	69	222	229
ENSMUSG00000010751.16	ENSMUSG00000010751	Tnfrsf22	tumor necrosis factor receptor superfamily, member 22 [Source:MGI Symbol;Acc:MGI:1930270]	7	143188543	143203398	-1	protein_coding	31	13	30	35	17	32	16	30	24	13	97	31	59	28	25	27	35	20	42	53
ENSMUSG00000010755.18	ENSMUSG00000010755	Cars	cysteinyl-tRNA synthetase [Source:MGI Symbol;Acc:MGI:1351477]	7	143110967	143153827	-1	protein_coding	534	491	1107	781	608	828	699	939	1092	612	2209	1511	1227	720	713	1200	749	786	1503	1592
ENSMUSG00000010760.6	ENSMUSG00000010760	Phlda2	pleckstrin homology like domain, family A, member 2 [Source:MGI Symbol;Acc:MGI:1202307]	7	143055282	143056887	-1	protein_coding	4	4	13	5	2	2	3	0	0	1	2	2	5	0	1	3	3	2	0	5
ENSMUSG00000010796.12	ENSMUSG00000010796	Asz1	ankyrin repeat, SAM and basic leucine zipper domain containing 1 [Source:MGI Symbol;Acc:MGI:1921318]	6	18050963	18109060	-1	protein_coding	0	1	0	2	0	1	0	0	1	0	16	1	2	3	0	6	0	2	2	5
ENSMUSG00000010797.7	ENSMUSG00000010797	Wnt2	wingless-type MMTV integration site family, member 2 [Source:MGI Symbol;Acc:MGI:98954]	6	17988939	18030584	-1	protein_coding	55	26	105	67	48	41	43	67	74	51	181	121	146	50	55	80	100	47	200	142
ENSMUSG00000010803.14	ENSMUSG00000010803	Gabra1	gamma-aminobutyric acid (GABA) A receptor, subunit alpha 1 [Source:MGI Symbol;Acc:MGI:95613]	11	42021766	42073757	-1	protein_coding	0	1	0	0	0	0	0	0	0	0	1	0	0	0	0	0	0	0	0	0
ENSMUSG00000010825.18	ENSMUSG00000010825	Grid2ip	glutamate receptor, ionotropic, delta 2 (Grid2) interacting protein 1 [Source:MGI Symbol;Acc:MGI:2176213]	5	143343093	143377907	1	protein_coding	0	0	0	0	0	0	0	0	0	0	0	3	0	0	0	0	0	0	2	1
ENSMUSG00000010830.9	ENSMUSG00000010830	Kdelr3	KDEL (Lys-Asp-Glu-Leu) endoplasmic reticulum protein retention receptor 3 [Source:MGI Symbol;Acc:MGI:2145953]	15	79400612	79411940	1	protein_coding	7	8	10	3	5	4	5	8	0	5	32	12	37	13	8	14	12	5	8	10
ENSMUSG00000010841.14	ENSMUSG00000010841	Cfap97d1	CFAP97 domain containing 1 [Source:MGI Symbol;Acc:MGI:1922687]	11	101875105	101883090	1	protein_coding	0	0	0	0	0	0	0	0	0	0	0	0	0	0	0	0	0	0	0	0
ENSMUSG00000010911.13	ENSMUSG00000010911	Apip	APAF1 interacting protein [Source:MGI Symbol;Acc:MGI:1926788]	2	102904020	102922989	1	protein_coding	368	334	556	496	255	318	321	321	429	284	913	653	455	375	396	407	326	258	531	584
ENSMUSG00000010914.11	ENSMUSG00000010914	Pdhx	pyruvate dehydrogenase complex, component X [Source:MGI Symbol;Acc:MGI:1351627]	2	102851420	102903858	-1	protein_coding	709	689	1235	999	630	650	678	734	860	694	1841	1282	891	717	661	923	701	536	1155	1298
ENSMUSG00000010936.12	ENSMUSG00000010936	Vac14	Vac14 homolog (S. cerevisiae) [Source:MGI Symbol;Acc:MGI:2157980]	8	111345217	111447030	1	protein_coding	704	584	1004	903	457	697	498	618	775	541	1907	1149	1121	653	662	908	665	465	1258	1180
ENSMUSG00000011008.14	ENSMUSG00000011008	Mcoln2	mucolipin 2 [Source:MGI Symbol;Acc:MGI:1915529]	3	145855588	145901268	1	protein_coding	7	13	3	3	4	4	1	2	11	3	54	33	63	4	14	31	28	7	27	31
ENSMUSG00000011034.7	ENSMUSG00000011034	Slc5a1	solute carrier family 5 (sodium/glucose cotransporter), member 1 [Source:MGI Symbol;Acc:MGI:107678]	5	33261563	33320214	1	protein_coding	15	20	95	43	53	36	39	18	53	23	227	56	71	48	28	88	42	45	82	59
ENSMUSG00000011096.18	ENSMUSG00000011096	Akt1s1	AKT1 substrate 1 (proline-rich) [Source:MGI Symbol;Acc:MGI:1914855]	7	44498415	44504845	1	protein_coding	427	384	1202	622	546	737	365	595	698	376	1205	994	1059	514	578	773	662	520	1117	1377
ENSMUSG00000011114.19	ENSMUSG00000011114	Tbrg1	transforming growth factor beta regulated gene 1 [Source:MGI Symbol;Acc:MGI:1100877]	9	37560059	37568608	-1	protein_coding	661	615	1193	996	501	863	603	806	1029	639	2903	1763	1956	1037	1111	1180	1113	785	1897	1956
ENSMUSG00000011118.5	ENSMUSG00000011118	Panx3	pannexin 3 [Source:MGI Symbol;Acc:MGI:1918881]	9	37571198	37580531	-1	protein_coding	0	0	0	0	0	0	0	0	0	0	0	0	0	0	0	0	0	0	0	0
ENSMUSG00000011148.15	ENSMUSG00000011148	Adssl1	adenylosuccinate synthetase like 1 [Source:MGI Symbol;Acc:MGI:87947]	12	112586479	112607794	1	protein_coding	609	474	936	770	474	495	375	525	705	445	1343	1144	687	426	594	502	536	266	892	1139
ENSMUSG00000011154.18	ENSMUSG00000011154	Cfap161	cilia and flagella associated protein 161 [Source:MGI Symbol;Acc:MGI:1922806]	7	83423309	83444088	-1	protein_coding	0	0	0	0	0	1	0	1	0	1	1	0	9	0	0	1	2	0	2	0
ENSMUSG00000011158.9	ENSMUSG00000011158	Brf1	BRF1, RNA polymerase III transcription initiation factor 90 kDa subunit [Source:MGI Symbol;Acc:MGI:1919558]	12	112923705	112964324	-1	protein_coding	437	362	659	477	341	428	390	475	585	390	1300	802	688	399	437	648	414	375	893	1013
ENSMUSG00000011171.12	ENSMUSG00000011171	Vipr2	vasoactive intestinal peptide receptor 2 [Source:MGI Symbol;Acc:MGI:107166]	12	116041346	116109881	1	protein_coding	0	0	2	0	0	0	2	0	0	0	1	0	4	0	1	0	1	1	0	0
ENSMUSG00000011179.9	ENSMUSG00000011179	Odc1	ornithine decarboxylase, structural 1 [Source:MGI Symbol;Acc:MGI:97402]	12	17594795	17601506	1	protein_coding	1560	1309	1965	1750	1130	1249	951	1343	1398	1086	3908	2410	2562	1250	1370	1423	1145	851	2048	2956
ENSMUSG00000011254.17	ENSMUSG00000011254	Thg1l	tRNA-histidine guanylyltransferase 1-like (S. cerevisiae) [Source:MGI Symbol;Acc:MGI:1913878]	11	45837670	45846321	-1	protein_coding	48	37	66	59	35	38	46	50	47	44	129	105	100	68	53	105	72	31	90	82
ENSMUSG00000011256.17	ENSMUSG00000011256	Adam19	a disintegrin and metallopeptidase domain 19 (meltrin beta) [Source:MGI Symbol;Acc:MGI:105377]	11	45946819	46038170	1	protein_coding	17	41	50	29	25	23	27	29	40	45	241	89	170	28	38	72	66	44	82	154
ENSMUSG00000011257.20	ENSMUSG00000011257	Pabpc4	poly(A) binding protein, cytoplasmic 4 [Source:MGI Symbol;Acc:MGI:2385206]	4	123156144	123192718	1	protein_coding	834	658	1339	991	700	812	635	754	931	692	2384	1647	1416	816	761	968	839	714	1421	1969
ENSMUSG00000011263.17	ENSMUSG00000011263	Exoc3l2	exocyst complex component 3-like 2 [Source:MGI Symbol;Acc:MGI:1921713]	7	19197256	19230687	1	protein_coding	137	108	304	157	107	130	147	230	209	165	451	253	244	119	148	177	159	126	376	433
ENSMUSG00000011267.9	ENSMUSG00000011267	Zfp296	zinc finger protein 296 [Source:MGI Symbol;Acc:MGI:1926956]	7	19311212	19314581	1	protein_coding	8	15	8	11	9	12	7	9	13	3	42	25	21	11	9	26	15	10	17	29
ENSMUSG00000011305.12	ENSMUSG00000011305	Plin5	perilipin 5 [Source:MGI Symbol;Acc:MGI:1914218]	17	56418601	56424596	-1	protein_coding	416	427	1162	629	392	725	402	627	649	396	2352	2607	2407	1323	1606	1402	1142	815	3218	2945
ENSMUSG00000011306.8	ENSMUSG00000011306	Sugp1	SURP and G patch domain containing 1 [Source:MGI Symbol;Acc:MGI:1917866]	8	70495463	70524997	1	protein_coding	293	261	554	436	263	392	294	340	473	301	1040	738	626	355	430	459	409	293	742	795
ENSMUSG00000011349.6	ENSMUSG00000011349	Dmrtc2	doublesex and mab-3 related transcription factor like family C2 [Source:MGI Symbol;Acc:MGI:1918491]	7	24569482	24577076	1	protein_coding	0	0	0	0	0	0	0	0	0	0	0	0	0	0	0	0	0	0	0	0
ENSMUSG00000011350.16	ENSMUSG00000011350	Gm5893	predicted gene 5893 [Source:MGI Symbol;Acc:MGI:3645761]	7	24518220	24539700	1	lncRNA	0	0	0	0	0	0	0	0	0	0	0	0	0	0	0	0	0	0	0	0
ENSMUSG00000011382.9	ENSMUSG00000011382	Dhdh	dihydrodiol dehydrogenase (dimeric) [Source:MGI Symbol;Acc:MGI:1919005]	7	45120411	45138229	-1	protein_coding	5968	5370	8306	8038	4517	4994	4518	4812	6389	4915	15119	9362	5205	4647	5152	5973	4014	3795	10526	10961
ENSMUSG00000011427.17	ENSMUSG00000011427	Zfp790	zinc finger protein 790 [Source:MGI Symbol;Acc:MGI:1923431]	7	29515539	29530430	1	protein_coding	200	172	286	241	132	213	138	147	160	118	597	414	253	174	178	276	233	177	364	310
ENSMUSG00000011463.6	ENSMUSG00000011463	Cpb1	carboxypeptidase B1 (tissue) [Source:MGI Symbol;Acc:MGI:1923953]	3	20302428	20329897	-1	protein_coding	0	0	0	0	0	0	0	0	0	0	0	0	1	0	0	0	0	1	0	0
ENSMUSG00000011486.15	ENSMUSG00000011486	Slc25a41	solute carrier family 25, member 41 [Source:MGI Symbol;Acc:MGI:2144215]	17	57339773	57348654	-1	protein_coding	0	0	0	0	0	0	0	0	0	0	3	0	0	0	0	0	0	0	0	0
ENSMUSG00000011589.10	ENSMUSG00000011589	Fsd1	fibronectin type 3 and SPRY domain-containing protein [Source:MGI Symbol;Acc:MGI:1934858]	17	56293509	56303881	1	protein_coding	0	0	1	0	0	0	0	0	1	0	0	0	0	0	1	0	1	0	0	0
ENSMUSG00000011632.8	ENSMUSG00000011632	Pinlyp	phospholipase A2 inhibitor and LY6/PLAUR domain containing [Source:MGI Symbol;Acc:MGI:3615324]	7	24241083	24245543	-1	protein_coding	0	0	0	0	0	2	0	0	0	0	0	0	0	0	0	0	1	0	0	0
ENSMUSG00000011658.17	ENSMUSG00000011658	Fuz	fuzzy planar cell polarity protein [Source:MGI Symbol;Acc:MGI:1917550]	7	44545503	44552055	1	protein_coding	191	199	365	284	178	258	157	218	254	179	457	377	271	196	182	213	190	176	304	317
ENSMUSG00000011751.17	ENSMUSG00000011751	Sptbn4	spectrin beta, non-erythrocytic 4 [Source:MGI Symbol;Acc:MGI:1890574]	7	27055808	27147111	-1	protein_coding	0	0	0	0	0	0	0	3	5	6	7	1	3	0	0	1	1	0	4	1
ENSMUSG00000011752.8	ENSMUSG00000011752	Pgam1	phosphoglycerate mutase 1 [Source:MGI Symbol;Acc:MGI:97552]	19	41900362	41907099	1	protein_coding	4455	3763	6429	5758	3673	3767	3168	3713	4517	3023	10390	7656	5950	4111	3990	5778	4125	3028	7264	8359
ENSMUSG00000011831.17	ENSMUSG00000011831	Evi5	ecotropic viral integration site 5 [Source:MGI Symbol;Acc:MGI:104736]	5	107892661	108022973	-1	protein_coding	2874	2364	3980	3924	2720	2786	2481	2914	2993	2825	8134	5197	4094	2837	2196	4305	3195	2620	6890	8582
ENSMUSG00000011832.17	ENSMUSG00000011832	Evi5l	ecotropic viral integration site 5 like [Source:MGI Symbol;Acc:MGI:2442167]	8	4216567	4261257	1	protein_coding	84	81	206	123	103	137	78	137	146	87	357	225	227	98	122	166	152	113	290	250
ENSMUSG00000011837.5	ENSMUSG00000011837	Snapc2	small nuclear RNA activating complex, polypeptide 2 [Source:MGI Symbol;Acc:MGI:1914861]	8	4303080	4306220	1	protein_coding	153	174	341	211	185	183	166	243	266	158	492	394	342	156	213	267	230	171	430	423
ENSMUSG00000011877.14	ENSMUSG00000011877	Git1	GIT ArfGAP 1 [Source:MGI Symbol;Acc:MGI:1927140]	11	77384388	77398612	1	protein_coding	257	258	538	305	281	321	218	265	336	219	976	567	739	286	298	442	372	324	709	800
ENSMUSG00000011884.14	ENSMUSG00000011884	Gltp	glycolipid transfer protein [Source:MGI Symbol;Acc:MGI:1929253]	5	114807459	114829045	-1	protein_coding	80	97	155	77	89	76	40	72	76	81	652	309	780	119	189	235	304	117	356	296
ENSMUSG00000011958.18	ENSMUSG00000011958	Bnip2	BCL2/adenovirus E1B interacting protein 2 [Source:MGI Symbol;Acc:MGI:109327]	9	69896748	69915599	1	protein_coding	761	695	1059	978	636	630	522	580	845	668	3143	2006	1690	967	940	1278	1051	683	2056	2217
ENSMUSG00000011960.13	ENSMUSG00000011960	Ccnt1	cyclin T1 [Source:MGI Symbol;Acc:MGI:1328363]	15	98436570	98468804	-1	protein_coding	656	534	716	711	551	569	507	559	630	560	1831	1257	914	554	574	851	729	559	1118	1451
ENSMUSG00000012017.5	ENSMUSG00000012017	Scarf2	scavenger receptor class F, member 2 [Source:MGI Symbol;Acc:MGI:1858430]	16	17615146	17626157	1	protein_coding	36	42	133	49	54	44	41	58	63	38	234	136	177	75	77	136	64	93	121	161
ENSMUSG00000012042.10	ENSMUSG00000012042	4930579F01Rik	RIKEN cDNA 4930579F01 gene [Source:MGI Symbol;Acc:MGI:1914991]	3	137869839	137945424	-1	protein_coding	5	3	4	5	3	2	0	1	6	7	1	0	0	0	2	0	0	0	3	3
ENSMUSG00000012076.9	ENSMUSG00000012076	Brms1l	breast cancer metastasis-suppressor 1-like [Source:MGI Symbol;Acc:MGI:1196337]	12	55883109	55916521	1	protein_coding	79	74	118	87	80	83	74	55	82	56	351	164	185	84	91	207	96	91	218	187
ENSMUSG00000012114.18	ENSMUSG00000012114	Med15	mediator complex subunit 15 [Source:MGI Symbol;Acc:MGI:2137379]	16	17469072	17550755	-1	protein_coding	589	522	1082	817	574	739	571	708	772	549	2150	1294	1500	633	806	1094	897	641	1791	1909
ENSMUSG00000012117.14	ENSMUSG00000012117	Dhdds	dehydrodolichyl diphosphate synthase [Source:MGI Symbol;Acc:MGI:1914672]	4	133696339	133728229	-1	protein_coding	703	564	1015	847	527	765	533	730	889	544	2177	1426	1439	667	829	827	971	639	1223	1797
ENSMUSG00000012123.18	ENSMUSG00000012123	Crybg2	crystallin beta-gamma domain containing 2 [Source:MGI Symbol;Acc:MGI:1334463]	4	133788126	133819815	1	protein_coding	76	70	128	83	28	72	114	66	116	72	781	222	198	128	187	161	151	113	237	103
ENSMUSG00000012126.17	ENSMUSG00000012126	Ubxn11	UBX domain protein 11 [Source:MGI Symbol;Acc:MGI:1914836]	4	133829881	133854904	1	protein_coding	1	5	6	1	2	4	5	8	7	3	24	6	15	1	5	6	1	5	8	9
ENSMUSG00000012187.14	ENSMUSG00000012187	Mogat1	monoacylglycerol O-acyltransferase 1 [Source:MGI Symbol;Acc:MGI:1915643]	1	78487628	78514810	1	protein_coding	58	51	48	73	13	18	15	11	23	17	136	105	91	67	42	80	22	18	95	13
ENSMUSG00000012211.14	ENSMUSG00000012211	Tex22	testis expressed gene 22 [Source:MGI Symbol;Acc:MGI:1922921]	12	113038122	113052537	1	protein_coding	0	0	2	0	0	0	0	0	0	0	0	0	0	0	0	0	0	0	0	0
ENSMUSG00000012282.3	ENSMUSG00000012282	Wnt8a	wingless-type MMTV integration site family, member 8A [Source:MGI Symbol;Acc:MGI:107924]	18	34675366	34681326	1	protein_coding	0	0	0	3	0	0	0	0	0	0	0	0	0	0	0	0	0	0	0	0
ENSMUSG00000012296.17	ENSMUSG00000012296	Tjap1	tight junction associated protein 1 [Source:MGI Symbol;Acc:MGI:1921344]	17	46568777	46593952	-1	protein_coding	121	114	267	177	119	194	129	156	146	116	417	255	275	148	165	215	207	173	350	448
ENSMUSG00000012350.16	ENSMUSG00000012350	Ehf	ets homologous factor [Source:MGI Symbol;Acc:MGI:1270840]	2	103093778	103133623	-1	protein_coding	20	13	40	23	20	12	22	11	26	15	165	45	71	23	19	48	32	19	49	38
ENSMUSG00000012396.13	ENSMUSG00000012396	Nanog	Nanog homeobox [Source:MGI Symbol;Acc:MGI:1919200]	6	122684448	122691592	1	protein_coding	0	0	0	0	0	0	0	1	0	0	0	0	0	0	0	0	0	0	0	0
ENSMUSG00000012405.17	ENSMUSG00000012405	Rpl15	ribosomal protein L15 [Source:MGI Symbol;Acc:MGI:1913730]	14	4198305	4201873	1	protein_coding	3872	3520	6790	5228	3599	3897	3231	3556	4113	3212	8785	6676	5994	3222	3409	4257	3740	2829	6259	7769
ENSMUSG00000012422.15	ENSMUSG00000012422	Tmem167	transmembrane protein 167 [Source:MGI Symbol;Acc:MGI:1913324]	13	90237242	90292026	1	protein_coding	789	661	929	1071	644	823	709	682	699	745	2382	1687	1795	807	820	1387	1104	758	1681	1994
ENSMUSG00000012428.10	ENSMUSG00000012428	Steap4	STEAP family member 4 [Source:MGI Symbol;Acc:MGI:1923560]	5	8010457	8032213	1	protein_coding	2787	2349	3361	3204	1815	2474	1790	2411	2473	2036	14506	11399	14037	3469	5227	4905	11931	3866	7378	8317
ENSMUSG00000012429.10	ENSMUSG00000012429	Mplkip	M-phase specific PLK1 intereacting protein [Source:MGI Symbol;Acc:MGI:1913558]	13	17869777	17874333	1	protein_coding	150	135	164	151	129	120	126	128	123	140	394	284	219	116	132	257	165	116	332	301
ENSMUSG00000012443.5	ENSMUSG00000012443	Kif11	kinesin family member 11 [Source:MGI Symbol;Acc:MGI:1098231]	19	37364851	37410307	1	protein_coding	25	33	36	18	31	24	13	18	25	18	117	61	227	27	27	85	70	24	54	53
ENSMUSG00000012483.5	ENSMUSG00000012483	Rpa3	replication protein A3 [Source:MGI Symbol;Acc:MGI:1915490]	6	8255936	8259173	-1	protein_coding	79	77	113	132	77	84	79	61	57	67	194	135	102	91	72	121	86	54	151	109
ENSMUSG00000012519.15	ENSMUSG00000012519	Mlkl	mixed lineage kinase domain-like [Source:MGI Symbol;Acc:MGI:1921818]	8	112038429	112064809	-1	protein_coding	124	82	183	162	69	130	100	95	136	79	794	374	589	129	199	320	325	129	303	202
ENSMUSG00000012520.11	ENSMUSG00000012520	Phox2b	paired-like homeobox 2b [Source:MGI Symbol;Acc:MGI:1100882]	5	67251742	67256644	-1	protein_coding	0	0	0	0	0	0	0	0	0	0	0	0	0	0	0	0	0	0	0	0
ENSMUSG00000012535.15	ENSMUSG00000012535	Tnpo3	transportin 3 [Source:MGI Symbol;Acc:MGI:1196412]	6	29540826	29609886	-1	protein_coding	1202	969	1695	1562	971	1077	966	1311	1389	1092	3681	2701	1912	1240	1242	1680	1333	1037	2575	3158
ENSMUSG00000012609.20	ENSMUSG00000012609	Ttll5	tubulin tyrosine ligase-like family, member 5 [Source:MGI Symbol;Acc:MGI:2443657]	12	85871433	86108667	1	protein_coding	228	245	457	349	244	204	183	269	279	233	659	438	230	215	181	249	240	171	449	585
ENSMUSG00000012640.17	ENSMUSG00000012640	Zfp715	zinc finger protein 715 [Source:MGI Symbol;Acc:MGI:1917180]	7	42945621	42962718	-1	protein_coding	369	309	387	355	290	246	228	246	257	309	1031	640	471	286	300	519	366	326	734	668
ENSMUSG00000012705.17	ENSMUSG00000012705	Retn	resistin [Source:MGI Symbol;Acc:MGI:1888506]	8	3705770	3710110	1	protein_coding	0	9	0	0	0	1	1	2	0	0	1	1	0	1	0	2	0	2	1	0
ENSMUSG00000012777.15	ENSMUSG00000012777	Acp4	acid phosphatase 4 [Source:MGI Symbol;Acc:MGI:3644563]	7	43901572	43906802	-1	protein_coding	0	0	0	0	0	0	0	0	0	0	0	0	0	0	0	0	0	0	0	0
ENSMUSG00000012819.17	ENSMUSG00000012819	Cdh23	cadherin 23 (otocadherin) [Source:MGI Symbol;Acc:MGI:1890219]	10	60138527	60532269	-1	protein_coding	0	0	0	0	0	0	0	0	1	0	3	0	2	1	0	3	0	0	1	0
ENSMUSG00000012848.16	ENSMUSG00000012848	Rps5	ribosomal protein S5 [Source:MGI Symbol;Acc:MGI:1097682]	7	12656217	12660613	1	protein_coding	3541	3241	7437	4733	3566	3902	3108	3758	5394	3247	7911	6122	5828	2784	3810	3446	3476	2790	5755	7393
ENSMUSG00000012889.9	ENSMUSG00000012889	Podnl1	podocan-like 1 [Source:MGI Symbol;Acc:MGI:2685352]	8	84852618	84859156	1	protein_coding	2	6	3	4	2	0	3	7	11	3	69	16	30	0	24	13	25	10	12	13
ENSMUSG00000013033.17	ENSMUSG00000013033	Adgrl1	adhesion G protein-coupled receptor L1 [Source:MGI Symbol;Acc:MGI:1929461]	8	84626734	84668583	1	protein_coding	102	104	260	156	136	151	113	127	175	121	584	271	318	146	187	276	146	183	301	374
ENSMUSG00000013076.18	ENSMUSG00000013076	Amotl1	angiomotin-like 1 [Source:MGI Symbol;Acc:MGI:1922973]	9	14453262	14556352	-1	protein_coding	230	213	450	311	212	200	186	286	303	322	1164	584	574	296	210	376	371	260	651	999
ENSMUSG00000013083.9	ENSMUSG00000013083	2200002J24Rik	RIKEN cDNA 2200002J24 gene [Source:MGI Symbol;Acc:MGI:1916397]	7	30398351	30399961	1	protein_coding	0	1	0	0	0	0	0	0	0	1	2	0	0	0	0	0	1	0	0	0
ENSMUSG00000013089.16	ENSMUSG00000013089	Etv5	ets variant 5 [Source:MGI Symbol;Acc:MGI:1096867]	16	22200059	22258469	-1	protein_coding	70	77	159	108	83	81	84	115	81	78	489	217	398	164	177	195	128	138	246	322
ENSMUSG00000013091.6	ENSMUSG00000013091	Tmem190	transmembrane protein 190 [Source:MGI Symbol;Acc:MGI:1925302]	7	4785936	4787340	1	protein_coding	0	0	0	0	0	0	0	0	0	0	0	0	0	0	0	0	0	0	0	0
ENSMUSG00000013150.16	ENSMUSG00000013150	Gfod2	glucose-fructose oxidoreductase domain containing 2 [Source:MGI Symbol;Acc:MGI:1917825]	8	106440486	106485296	-1	protein_coding	93	75	154	106	98	115	81	141	110	57	267	217	261	135	118	251	176	147	244	305
ENSMUSG00000013155.11	ENSMUSG00000013155	Enkd1	enkurin domain containing 1 [Source:MGI Symbol;Acc:MGI:2142593]	8	106430283	106434842	-1	protein_coding	5	4	20	12	8	9	6	3	5	3	21	16	36	10	12	15	12	2	22	9
ENSMUSG00000013158.7	ENSMUSG00000013158	4933405L10Rik	RIKEN cDNA 4933405L10 gene [Source:MGI Symbol;Acc:MGI:1918296]	8	106434287	106436878	1	protein_coding	0	0	0	0	0	0	0	0	1	0	0	0	0	0	0	0	0	0	0	0
ENSMUSG00000013160.8	ENSMUSG00000013160	Atp6v0d1	ATPase, H+ transporting, lysosomal V0 subunit D1 [Source:MGI Symbol;Acc:MGI:1201778]	8	106251097	106292679	-1	protein_coding	1675	1372	2643	1892	1395	1599	1203	1465	1850	1292	4217	3263	2674	1356	1575	1856	1796	1242	2898	3678
ENSMUSG00000013236.18	ENSMUSG00000013236	Ptprs	protein tyrosine phosphatase, receptor type, S [Source:MGI Symbol;Acc:MGI:97815]	17	56719426	56783483	-1	protein_coding	109	130	256	185	149	164	93	128	153	86	482	226	428	116	123	244	172	122	242	268
ENSMUSG00000013275.10	ENSMUSG00000013275	Slc41a1	solute carrier family 41, member 1 [Source:MGI Symbol;Acc:MGI:2444823]	1	131755231	131776603	1	protein_coding	190	163	276	195	167	173	115	128	134	98	669	357	295	106	160	140	251	102	182	330
ENSMUSG00000013338.17	ENSMUSG00000013338	Fer1l4	fer-1-like 4 (C. elegans) [Source:MGI Symbol;Acc:MGI:1921812]	2	155861059	155894867	-1	protein_coding	0	0	0	0	0	0	0	0	0	0	0	0	0	0	0	0	0	0	0	0
ENSMUSG00000013353.11	ENSMUSG00000013353	4931406B18Rik	RIKEN cDNA 4931406B18 gene [Source:MGI Symbol;Acc:MGI:1921304]	7	43141468	43155364	-1	protein_coding	0	0	0	0	0	0	0	0	0	0	0	0	0	0	0	0	0	0	0	0
ENSMUSG00000013367.6	ENSMUSG00000013367	Iglon5	IgLON family member 5 [Source:MGI Symbol;Acc:MGI:2686277]	7	43122328	43139499	-1	protein_coding	17	5	14	10	10	13	5	9	12	12	31	29	31	5	7	17	9	14	23	28
ENSMUSG00000013415.10	ENSMUSG00000013415	Igf2bp1	insulin-like growth factor 2 mRNA binding protein 1 [Source:MGI Symbol;Acc:MGI:1890357]	11	95847989	95896766	-1	protein_coding	0	0	2	2	1	0	0	0	0	1	0	0	0	0	0	0	0	0	0	2
ENSMUSG00000013418.9	ENSMUSG00000013418	B4galnt2	beta-1,4-N-acetyl-galactosaminyl transferase 2 [Source:MGI Symbol;Acc:MGI:1342058]	11	95756769	95805717	-1	protein_coding	0	0	0	0	0	0	0	0	0	0	0	0	3	0	0	1	1	0	0	0
ENSMUSG00000013419.8	ENSMUSG00000013419	Zfp651	zinc finger protein 651 [Source:MGI Symbol;Acc:MGI:2670992]	9	121588396	121600808	1	protein_coding	16	20	48	25	25	30	12	26	27	19	112	36	58	26	30	40	35	26	45	72
ENSMUSG00000013465.20	ENSMUSG00000013465	Nelfb	negative elongation factor complex member B [Source:MGI Symbol;Acc:MGI:1931035]	2	25089724	25101501	-1	protein_coding	472	465	837	720	432	587	370	513	617	387	1669	1125	1011	496	554	802	668	480	1079	1139
ENSMUSG00000013483.15	ENSMUSG00000013483	Card14	caspase recruitment domain family, member 14 [Source:MGI Symbol;Acc:MGI:2386258]	11	119198594	119236201	1	protein_coding	0	0	2	1	1	3	5	0	2	1	0	1	2	3	1	1	0	1	1	0
ENSMUSG00000013495.16	ENSMUSG00000013495	Tmem175	transmembrane protein 175 [Source:MGI Symbol;Acc:MGI:1919642]	5	108777636	108796648	1	protein_coding	178	156	320	287	132	226	133	180	185	157	711	556	395	227	251	297	262	199	450	529
ENSMUSG00000013523.14	ENSMUSG00000013523	Bcas1	breast carcinoma amplified sequence 1 [Source:MGI Symbol;Acc:MGI:1924210]	2	170188911	170269765	-1	protein_coding	1	0	2	2	2	0	0	0	0	1	5	1	10	0	2	3	0	0	2	2
ENSMUSG00000013539.15	ENSMUSG00000013539	Tango2	transport and golgi organization 2 [Source:MGI Symbol;Acc:MGI:101825]	16	18118689	18165967	-1	protein_coding	704	670	1088	898	562	529	483	574	717	465	2832	2151	1272	975	1244	1038	842	636	1699	1919
ENSMUSG00000013562.13	ENSMUSG00000013562	4833413E03Rik	RIKEN cDNA 4833413E03 gene [Source:MGI Symbol;Acc:MGI:1925354]	17	31776100	31778087	1	lncRNA	0	0	0	0	0	0	0	0	0	0	0	0	0	0	0	0	0	0	0	0
ENSMUSG00000013584.6	ENSMUSG00000013584	Aldh1a2	aldehyde dehydrogenase family 1, subfamily A2 [Source:MGI Symbol;Acc:MGI:107928]	9	71123071	71203525	1	protein_coding	6	11	15	9	1	6	6	1	7	2	9	10	15	3	9	4	6	5	8	14
ENSMUSG00000013593.13	ENSMUSG00000013593	Ndufs2	NADH:ubiquinone oxidoreductase core subunit S2 [Source:MGI Symbol;Acc:MGI:2385112]	1	171062422	171078957	-1	protein_coding	4868	4224	8476	6651	4408	4475	3517	4660	5796	4118	10897	8381	5609	4251	4561	5358	3691	3350	8085	9692
ENSMUSG00000013611.15	ENSMUSG00000013611	Snx31	sorting nexin 31 [Source:MGI Symbol;Acc:MGI:1913946]	15	36504208	36555718	-1	protein_coding	0	0	4	0	2	0	0	0	1	0	4	2	1	0	0	0	0	0	0	1
ENSMUSG00000013622.16	ENSMUSG00000013622	Atraid	all-trans retinoic acid induced differentiation factor [Source:MGI Symbol;Acc:MGI:1918918]	5	31205656	31211967	1	protein_coding	1276	1094	2328	1818	1173	1439	1132	1297	1757	1223	3381	2656	1725	1275	1513	1633	1325	1021	2614	2822
ENSMUSG00000013629.17	ENSMUSG00000013629	Cad	carbamoyl-phosphate synthetase 2, aspartate transcarbamylase, and dihydroorotase [Source:MGI Symbol;Acc:MGI:1916969]	5	31212124	31235823	1	protein_coding	276	190	391	272	248	338	243	335	317	172	1109	577	1080	249	377	408	609	337	453	1264
ENSMUSG00000013643.14	ENSMUSG00000013643	Lypd8	LY6/PLAUR domain containing 8 [Source:MGI Symbol;Acc:MGI:1917413]	11	58269869	58281554	1	protein_coding	0	0	0	0	0	0	0	0	0	0	0	0	0	0	0	0	0	0	0	0
ENSMUSG00000013646.18	ENSMUSG00000013646	Sh3bp5l	SH3 binding domain protein 5 like [Source:MGI Symbol;Acc:MGI:1933124]	11	58221550	58238554	1	protein_coding	326	272	681	440	297	333	202	241	341	175	1029	695	658	338	304	537	355	324	664	567
ENSMUSG00000013653.3	ENSMUSG00000013653	1810065E05Rik	RIKEN cDNA 1810065E05 gene [Source:MGI Symbol;Acc:MGI:1917114]	11	58311937	58316850	1	protein_coding	0	0	0	0	0	0	0	0	0	0	0	0	0	0	0	0	0	0	0	0
ENSMUSG00000013662.7	ENSMUSG00000013662	Atad1	ATPase family, AAA domain containing 1 [Source:MGI Symbol;Acc:MGI:1915229]	19	32649038	32717186	-1	protein_coding	1206	953	1614	1642	1003	1101	1047	1123	1258	1131	3363	2387	1767	1129	1089	1635	1335	888	2521	2559
ENSMUSG00000013663.8	ENSMUSG00000013663	Pten	phosphatase and tensin homolog [Source:MGI Symbol;Acc:MGI:109583]	19	32734897	32803560	1	protein_coding	3345	2723	3701	4714	3099	3005	3001	2904	3682	3230	11399	8013	5396	3690	3173	5114	3907	2896	7401	8321
ENSMUSG00000013668.10	ENSMUSG00000013668	4933402N03Rik	RIKEN cDNA 4933402N03 gene [Source:MGI Symbol;Acc:MGI:1914681]	7	130739442	130748043	-1	protein_coding	0	0	0	0	0	0	0	0	0	0	0	0	0	0	0	0	0	0	0	0
ENSMUSG00000013698.13	ENSMUSG00000013698	Pea15a	phosphoprotein enriched in astrocytes 15A [Source:MGI Symbol;Acc:MGI:104799]	1	172024295	172034371	-1	protein_coding	379	371	816	544	386	415	292	405	512	366	1946	1013	1709	562	395	833	707	463	998	1193
ENSMUSG00000013701.14	ENSMUSG00000013701	Timm23	translocase of inner mitochondrial membrane 23 [Source:MGI Symbol;Acc:MGI:1858317]	14	31902119	31923855	-1	protein_coding	1853	1661	2974	2633	1732	1676	1609	1859	2081	1521	4119	3316	2685	1672	1876	2337	1811	1395	3289	3469
ENSMUSG00000013707.4	ENSMUSG00000013707	Tnfaip8l2	tumor necrosis factor, alpha-induced protein 8-like 2 [Source:MGI Symbol;Acc:MGI:1917019]	3	95046832	95049671	-1	protein_coding	16	16	42	17	11	30	9	10	23	16	200	108	237	18	53	61	87	31	92	103
ENSMUSG00000013736.17	ENSMUSG00000013736	Trnt1	tRNA nucleotidyl transferase, CCA-adding, 1 [Source:MGI Symbol;Acc:MGI:1917297]	6	106746081	106759435	1	protein_coding	396	301	459	440	278	248	286	292	387	308	1053	698	559	381	347	513	404	289	625	737
ENSMUSG00000013766.12	ENSMUSG00000013766	Ly6g6e	lymphocyte antigen 6 complex, locus G6E [Source:MGI Symbol;Acc:MGI:1917524]	17	35295878	35297780	1	protein_coding	3	0	5	2	0	1	1	0	1	0	17	6	10	1	5	1	11	7	4	4
ENSMUSG00000013787.16	ENSMUSG00000013787	Ehmt2	euchromatic histone lysine N-methyltransferase 2 [Source:MGI Symbol;Acc:MGI:2148922]	17	35117445	35133028	1	protein_coding	1340	1157	2488	1670	1287	1459	1017	1370	1963	1069	3910	2517	2678	1229	1378	1740	1567	1151	2890	3051
ENSMUSG00000013822.8	ENSMUSG00000013822	Elof1	ELF1 homolog, elongation factor 1 [Source:MGI Symbol;Acc:MGI:1913376]	9	22024285	22028468	-1	protein_coding	510	488	832	603	491	416	405	374	597	391	1213	929	727	427	535	572	496	361	866	978
ENSMUSG00000013833.16	ENSMUSG00000013833	Med16	mediator complex subunit 16 [Source:MGI Symbol;Acc:MGI:2158394]	10	79730542	79744757	-1	protein_coding	401	310	740	521	320	446	280	451	519	356	1203	876	626	351	489	470	465	356	874	802
ENSMUSG00000013846.11	ENSMUSG00000013846	St3gal1	ST3 beta-galactoside alpha-2,3-sialyltransferase 1 [Source:MGI Symbol;Acc:MGI:98304]	15	66974724	67048679	-1	protein_coding	2369	2013	2802	2239	1801	2527	2452	2966	3168	2577	5487	6704	4088	2158	2578	4658	3994	2137	5690	6389
ENSMUSG00000013858.15	ENSMUSG00000013858	Tmem259	transmembrane protein 259 [Source:MGI Symbol;Acc:MGI:2177957]	10	79810782	79820164	-1	protein_coding	1330	1112	3155	1883	1598	1806	1085	1672	1990	1236	3892	2832	2801	1378	1613	1867	1700	1471	3541	3542
ENSMUSG00000013878.19	ENSMUSG00000013878	Rnf170	ring finger protein 170 [Source:MGI Symbol;Acc:MGI:1924983]	8	26609396	26641818	1	protein_coding	579	490	726	786	527	558	508	487	694	546	1840	1203	851	583	569	906	617	418	1169	1359
ENSMUSG00000013921.16	ENSMUSG00000013921	Clip3	CAP-GLY domain containing linker protein 3 [Source:MGI Symbol;Acc:MGI:1923936]	7	29991153	30007792	1	protein_coding	14	17	36	16	9	7	14	6	18	6	91	32	56	14	29	23	25	20	33	51
ENSMUSG00000013928.14	ENSMUSG00000013928	1700020L13Rik	RIKEN cDNA 1700020L13 gene [Source:MGI Symbol;Acc:MGI:1922879]	7	29979519	29989662	1	protein_coding	0	0	1	1	1	0	0	0	0	1	3	0	4	0	2	1	0	0	0	2
ENSMUSG00000013936.13	ENSMUSG00000013936	Myl2	myosin, light polypeptide 2, regulatory, cardiac, slow [Source:MGI Symbol;Acc:MGI:97272]	5	122239014	122251535	1	protein_coding	0	0	0	0	0	0	0	0	0	0	1	0	0	0	0	0	0	0	0	0
ENSMUSG00000013973.13	ENSMUSG00000013973	Dedd	death effector domain-containing [Source:MGI Symbol;Acc:MGI:1333874]	1	171156713	171169899	1	protein_coding	590	505	839	616	444	550	483	587	711	488	1476	1099	797	474	512	756	602	479	1062	1458
ENSMUSG00000013974.4	ENSMUSG00000013974	Mcemp1	mast cell expressed membrane protein 1 [Source:MGI Symbol;Acc:MGI:1916439]	8	3715754	3719259	1	protein_coding	0	3	0	0	0	0	1	0	1	0	26	7	34	1	3	7	21	4	8	3
ENSMUSG00000013997.11	ENSMUSG00000013997	Nit1	nitrilase 1 [Source:MGI Symbol;Acc:MGI:1350916]	1	171165576	171173214	-1	protein_coding	2266	2092	3659	3331	1972	2358	1949	2408	2923	2112	6138	4620	3044	2529	2647	3016	2503	1852	4798	5621
ENSMUSG00000014030.16	ENSMUSG00000014030	Pax5	paired box 5 [Source:MGI Symbol;Acc:MGI:97489]	4	44524757	44710487	-1	protein_coding	12	48	36	10	8	22	15	8	23	18	59	29	35	9	15	25	23	17	26	39
ENSMUSG00000014039.19	ENSMUSG00000014039	Prdm15	PR domain containing 15 [Source:MGI Symbol;Acc:MGI:1930121]	16	97592667	97653050	-1	protein_coding	150	127	240	206	174	95	135	161	165	105	459	207	239	134	157	248	181	140	305	446
ENSMUSG00000014074.18	ENSMUSG00000014074	Rnf168	ring finger protein 168 [Source:MGI Symbol;Acc:MGI:1917488]	16	32096277	32120252	1	protein_coding	294	223	323	338	254	233	199	220	250	181	905	659	523	323	298	437	355	217	554	567
ENSMUSG00000014075.16	ENSMUSG00000014075	Dynlt2b	dynein light chain Tctex-type 2B [Source:MGI Symbol;Acc:MGI:1913311]	16	32238520	32247917	1	protein_coding	22	26	25	27	22	10	20	25	38	36	87	54	57	21	17	35	22	17	53	34
ENSMUSG00000014077.14	ENSMUSG00000014077	Chp1	calcineurin-like EF hand protein 1 [Source:MGI Symbol;Acc:MGI:1927185]	2	119378178	119417508	1	protein_coding	7954	6250	11255	9152	6420	7099	5394	7606	7853	7079	17693	13024	8461	6515	7238	8253	6709	5256	14364	14856
ENSMUSG00000014104.13	ENSMUSG00000014104	Sval2	seminal vesicle antigen-like 2 [Source:MGI Symbol;Acc:MGI:1934254]	6	41829923	41841347	1	protein_coding	0	0	0	0	0	0	0	0	0	0	0	0	0	0	0	0	0	0	0	0
ENSMUSG00000014158.13	ENSMUSG00000014158	Trpv4	transient receptor potential cation channel, subfamily V, member 4 [Source:MGI Symbol;Acc:MGI:1926945]	5	114760213	114796482	-1	protein_coding	9	10	24	12	7	7	3	5	19	8	77	48	41	18	26	18	26	20	19	42
ENSMUSG00000014164.16	ENSMUSG00000014164	Klhl3	kelch-like 3 [Source:MGI Symbol;Acc:MGI:2445185]	13	58148042	58261406	-1	protein_coding	265	248	578	415	376	300	233	257	442	268	854	707	324	329	276	330	295	182	596	1115
ENSMUSG00000014177.11	ENSMUSG00000014177	Tvp23b	trans-golgi network vesicle protein 23B [Source:MGI Symbol;Acc:MGI:1914760]	11	62770281	62807606	1	protein_coding	373	343	563	563	351	283	292	288	356	311	1177	871	799	406	412	529	471	346	771	1018
ENSMUSG00000014195.17	ENSMUSG00000014195	Dnajc7	DnaJ heat shock protein family (Hsp40) member C7 [Source:MGI Symbol;Acc:MGI:1928373]	11	100473644	100511014	-1	protein_coding	1267	1155	1933	1625	1021	1189	1124	1420	1659	1110	4331	2586	2127	1417	1388	2233	1550	1159	2622	3244
ENSMUSG00000014198.16	ENSMUSG00000014198	Zfp385c	zinc finger protein 385C [Source:MGI Symbol;Acc:MGI:3608347]	11	100518369	100583281	-1	protein_coding	0	0	3	1	0	0	0	0	0	0	3	0	2	0	0	0	2	0	0	3
ENSMUSG00000014226.11	ENSMUSG00000014226	Cacybp	calcyclin binding protein [Source:MGI Symbol;Acc:MGI:1270839]	1	160029937	160040445	-1	protein_coding	494	482	635	660	439	443	423	371	494	423	1459	1014	1113	515	403	847	726	425	1063	1314
ENSMUSG00000014232.15	ENSMUSG00000014232	Cluap1	clusterin associated protein 1 [Source:MGI Symbol;Acc:MGI:1924029]	16	3726665	3759011	1	protein_coding	93	64	128	121	84	76	83	78	203	110	327	239	158	91	127	147	97	77	236	274
ENSMUSG00000014243.6	ENSMUSG00000014243	Zswim7	zinc finger SWIM-type containing 7 [Source:MGI Symbol;Acc:MGI:1916997]	11	62158050	62172201	-1	protein_coding	162	133	255	185	113	147	120	139	162	123	334	231	183	115	159	172	115	109	234	191
ENSMUSG00000014245.9	ENSMUSG00000014245	Pigl	phosphatidylinositol glycan anchor biosynthesis, class L [Source:MGI Symbol;Acc:MGI:2681271]	11	62349286	62405243	1	protein_coding	86	74	108	112	76	82	67	89	87	75	323	220	186	91	115	151	114	82	203	276
ENSMUSG00000014294.5	ENSMUSG00000014294	Ndufa2	NADH:ubiquinone oxidoreductase subunit A2 [Source:MGI Symbol;Acc:MGI:1343103]	18	36875385	36877610	-1	protein_coding	1221	1067	2306	1576	1102	1309	1064	1317	2041	1033	2566	2296	1681	1076	1404	1521	1179	939	1963	2338
ENSMUSG00000014301.14	ENSMUSG00000014301	Pam16	presequence translocase-asssociated motor 16 homolog (S. cerevisiae) [Source:MGI Symbol;Acc:MGI:1913699]	16	4434328	4442852	-1	protein_coding	212	189	428	208	213	217	121	223	349	187	520	412	369	233	285	310	255	171	337	522
ENSMUSG00000014303.14	ENSMUSG00000014303	Glis2	GLIS family zinc finger 2 [Source:MGI Symbol;Acc:MGI:1932535]	16	4412577	4442788	1	protein_coding	29	36	99	63	43	44	52	35	45	27	219	66	75	42	28	77	47	42	71	105
ENSMUSG00000014313.16	ENSMUSG00000014313	Cox6c	cytochrome c oxidase subunit 6C [Source:MGI Symbol;Acc:MGI:104614]	15	35926032	35938392	-1	protein_coding	3598	3323	5772	4926	3195	3090	3044	3269	4559	3155	8216	6393	3619	3152	3456	4582	2989	2621	5923	7383
ENSMUSG00000014329.15	ENSMUSG00000014329	Bicc1	BicC family RNA binding protein 1 [Source:MGI Symbol;Acc:MGI:1933388]	10	70758662	70995530	-1	protein_coding	84	77	255	142	144	136	125	83	144	79	712	210	336	125	107	237	150	126	243	287
ENSMUSG00000014349.8	ENSMUSG00000014349	Ube2z	ubiquitin-conjugating enzyme E2Z [Source:MGI Symbol;Acc:MGI:1343160]	11	95938258	95956214	-1	protein_coding	1070	897	1829	1478	976	1054	906	1107	1417	1020	2911	2268	2028	1056	1164	1536	1254	940	2317	2394
ENSMUSG00000014351.13	ENSMUSG00000014351	Gip	gastric inhibitory polypeptide [Source:MGI Symbol;Acc:MGI:107504]	11	95915371	95921657	1	protein_coding	1	0	0	0	0	0	0	0	0	0	0	0	0	0	1	0	0	0	0	2
ENSMUSG00000014353.16	ENSMUSG00000014353	Tmem87b	transmembrane protein 87B [Source:MGI Symbol;Acc:MGI:1919727]	2	128660038	128696181	1	protein_coding	650	612	800	848	593	605	634	636	815	606	2462	1732	1258	643	879	901	819	575	1469	1513
ENSMUSG00000014355.11	ENSMUSG00000014355	Anapc1	anaphase promoting complex subunit 1 [Source:MGI Symbol;Acc:MGI:103097]	2	128452024	128529311	-1	protein_coding	1096	943	1569	1422	950	942	926	1111	1211	994	3992	2621	2068	1207	1195	1595	1460	1026	2527	3013
ENSMUSG00000014361.6	ENSMUSG00000014361	Mertk	MER proto-oncogene tyrosine kinase [Source:MGI Symbol;Acc:MGI:96965]	2	128540876	128644814	1	protein_coding	393	361	677	550	321	282	369	412	496	532	2988	1434	2124	516	835	932	904	479	1426	1842
ENSMUSG00000014402.16	ENSMUSG00000014402	Tsg101	tumor susceptibility gene 101 [Source:MGI Symbol;Acc:MGI:106581]	7	46538697	46569717	-1	protein_coding	837	686	1145	1028	745	754	659	760	971	701	2137	1563	1276	716	853	1169	876	651	1619	1846
ENSMUSG00000014418.17	ENSMUSG00000014418	Hps5	HPS5, biogenesis of lysosomal organelles complex 2 subunit 2 [Source:MGI Symbol;Acc:MGI:2180307]	7	46409890	46445488	-1	protein_coding	450	354	503	526	319	370	410	368	531	380	1662	997	918	431	521	728	538	365	982	1165
ENSMUSG00000014426.10	ENSMUSG00000014426	Map3k4	mitogen-activated protein kinase kinase kinase 4 [Source:MGI Symbol;Acc:MGI:1346875]	17	12446508	12537683	-1	protein_coding	515	442	940	727	410	534	482	651	830	517	1808	1316	956	585	511	789	665	479	1254	1439
ENSMUSG00000014444.18	ENSMUSG00000014444	Piezo1	piezo-type mechanosensitive ion channel component 1 [Source:MGI Symbol;Acc:MGI:3603204]	8	123208437	123278068	-1	protein_coding	162	128	326	240	136	147	148	167	173	171	967	373	874	180	210	363	272	199	489	519
ENSMUSG00000014453.5	ENSMUSG00000014453	Blk	B lymphoid kinase [Source:MGI Symbol;Acc:MGI:88169]	14	63610285	63654486	-1	protein_coding	3	27	11	5	7	12	9	3	11	9	24	13	22	8	3	9	9	8	8	16
ENSMUSG00000014470.5	ENSMUSG00000014470	Rnf166	ring finger protein 166 [Source:MGI Symbol;Acc:MGI:1915968]	8	123192886	123202803	-1	protein_coding	202	158	386	256	191	219	206	221	261	166	636	416	426	201	232	290	235	190	389	433
ENSMUSG00000014496.9	ENSMUSG00000014496	Ankrd28	ankyrin repeat domain 28 [Source:MGI Symbol;Acc:MGI:2145661]	14	31420725	31552608	-1	protein_coding	920	787	1142	1155	797	787	830	885	1206	961	2724	1758	1040	730	850	1108	830	635	1741	1871
ENSMUSG00000014498.10	ENSMUSG00000014498	Ankrd52	ankyrin repeat domain 52 [Source:MGI Symbol;Acc:MGI:2444029]	10	128212984	128244573	1	protein_coding	788	642	1338	925	791	762	623	774	917	740	2830	1593	1556	683	752	1156	896	842	1852	2020
ENSMUSG00000014503.16	ENSMUSG00000014503	Pkd2l2	polycystic kidney disease 2-like 2 [Source:MGI Symbol;Acc:MGI:1858231]	18	34541542	34577169	1	protein_coding	2	10	4	5	0	0	2	8	3	1	6	2	2	1	0	5	3	0	1	5
ENSMUSG00000014504.17	ENSMUSG00000014504	Srp19	signal recognition particle 19 [Source:MGI Symbol;Acc:MGI:1913634]	18	34463900	34469652	1	protein_coding	303	265	394	360	243	243	240	281	267	269	720	566	574	267	325	455	359	271	515	580
ENSMUSG00000014529.10	ENSMUSG00000014529	Tmbim7	transmembrane BAX inhibitor motif containing 7 [Source:MGI Symbol;Acc:MGI:1922305]	5	3701181	3730325	1	protein_coding	0	0	0	0	0	0	0	0	0	0	0	0	0	0	0	0	0	0	0	0
ENSMUSG00000014542.4	ENSMUSG00000014542	Clec4f	C-type lectin domain family 4, member f [Source:MGI Symbol;Acc:MGI:1859834]	6	83621524	83633169	-1	protein_coding	1633	1212	2074	1184	1105	990	797	1075	1713	1351	10418	7063	4537	2272	2364	3430	3837	2205	5809	6743
ENSMUSG00000014543.15	ENSMUSG00000014543	Klra17	killer cell lectin-like receptor, subfamily A, member 17 [Source:MGI Symbol;Acc:MGI:2180674]	6	129808117	129853635	-1	protein_coding	0	1	4	1	0	1	0	1	0	0	11	10	14	1	3	2	3	0	3	0
ENSMUSG00000014547.11	ENSMUSG00000014547	Wdfy2	WD repeat and FYVE domain containing 2 [Source:MGI Symbol;Acc:MGI:2442811]	14	63075127	63198958	1	protein_coding	578	508	745	759	523	529	508	587	793	548	2291	1426	1361	564	657	996	780	596	1435	1865
ENSMUSG00000014550.15	ENSMUSG00000014550	Rbsn	rabenosyn, RAB effector [Source:MGI Symbol;Acc:MGI:1925537]	6	92163693	92191906	-1	protein_coding	355	291	504	404	283	291	209	265	314	246	1046	637	601	330	363	495	400	348	736	750
ENSMUSG00000014551.9	ENSMUSG00000014551	Mrps25	mitochondrial ribosomal protein S25 [Source:MGI Symbol;Acc:MGI:1928140]	6	92146506	92161014	-1	protein_coding	241	219	388	336	186	235	200	225	296	172	657	526	418	221	276	370	280	186	432	483
ENSMUSG00000014554.14	ENSMUSG00000014554	Dguok	deoxyguanosine kinase [Source:MGI Symbol;Acc:MGI:1351602]	6	83457199	83483951	-1	protein_coding	239	213	383	315	195	256	198	219	277	206	674	464	391	253	220	351	266	184	514	519
ENSMUSG00000014592.22	ENSMUSG00000014592	Camta1	calmodulin binding transcription activator 1 [Source:MGI Symbol;Acc:MGI:2140230]	4	151001779	151946333	-1	protein_coding	68	72	100	67	50	45	53	49	45	41	223	144	87	39	60	99	55	40	82	137
ENSMUSG00000014599.11	ENSMUSG00000014599	Csf1	colony stimulating factor 1 (macrophage) [Source:MGI Symbol;Acc:MGI:1339753]	3	107648364	107667785	-1	protein_coding	166	170	317	224	167	208	212	228	251	183	985	434	956	125	234	327	385	210	576	565
ENSMUSG00000014601.14	ENSMUSG00000014601	Strip1	striatin interacting protein 1 [Source:MGI Symbol;Acc:MGI:2443884]	3	107519848	107539010	-1	protein_coding	332	284	552	398	303	367	346	435	421	294	1119	711	694	379	390	549	449	268	849	899
ENSMUSG00000014602.16	ENSMUSG00000014602	Kif1a	kinesin family member 1A [Source:MGI Symbol;Acc:MGI:108391]	1	92943186	93029673	-1	protein_coding	2	8	12	10	10	9	6	3	11	6	75	16	28	5	3	5	19	6	12	18
ENSMUSG00000014603.4	ENSMUSG00000014603	Alx3	aristaless-like homeobox 3 [Source:MGI Symbol;Acc:MGI:1277097]	3	107502347	107513092	1	protein_coding	0	0	0	0	0	0	0	0	0	0	0	0	0	0	0	0	1	0	0	0
ENSMUSG00000014606.15	ENSMUSG00000014606	Slc25a11	solute carrier family 25 (mitochondrial carrier oxoglutarate carrier), member 11 [Source:MGI Symbol;Acc:MGI:1915113]	11	70535022	70538305	-1	protein_coding	1775	1526	2774	2215	1375	1633	1248	1460	2013	1264	4200	2844	1945	1507	1524	1861	1545	1040	2592	3052
ENSMUSG00000014609.17	ENSMUSG00000014609	Chrne	cholinergic receptor, nicotinic, epsilon polypeptide [Source:MGI Symbol;Acc:MGI:87894]	11	70505709	70510042	-1	protein_coding	6	7	11	8	1	7	4	3	2	3	6	5	2	7	0	7	3	0	9	1
ENSMUSG00000014633.16	ENSMUSG00000014633	Cmc2	COX assembly mitochondrial protein 2 [Source:MGI Symbol;Acc:MGI:1913781]	8	117615424	117648194	-1	protein_coding	142	123	220	149	120	140	105	137	171	102	312	256	224	102	141	186	166	109	232	260
ENSMUSG00000014668.16	ENSMUSG00000014668	Chfr	checkpoint with forkhead and ring finger domains [Source:MGI Symbol;Acc:MGI:2444898]	5	110283708	110319838	1	protein_coding	349	339	607	473	331	409	288	319	402	275	1224	777	708	346	411	521	482	430	855	858
ENSMUSG00000014686.9	ENSMUSG00000014686	Ceacam16	carcinoembryonic antigen-related cell adhesion molecule 16 [Source:MGI Symbol;Acc:MGI:2685615]	7	19586022	19595224	-1	protein_coding	2	1	1	1	0	0	0	1	1	1	10	1	9	0	0	3	3	0	1	6
ENSMUSG00000014704.11	ENSMUSG00000014704	Hoxa2	homeobox A2 [Source:MGI Symbol;Acc:MGI:96174]	6	52139397	52141811	-1	protein_coding	6	5	4	2	1	4	6	4	6	1	12	7	22	3	2	12	7	6	12	18
ENSMUSG00000014725.17	ENSMUSG00000014725	Adam28	a disintegrin and metallopeptidase domain 28 [Source:MGI Symbol;Acc:MGI:105988]	14	68843476	68893291	-1	protein_coding	0	0	0	0	0	0	0	0	0	0	0	0	0	0	0	0	0	0	0	0
ENSMUSG00000014747.7	ENSMUSG00000014747	Ankrd53	ankyrin repeat domain 53 [Source:MGI Symbol;Acc:MGI:1922555]	6	83739626	83745308	1	protein_coding	0	0	0	0	0	0	0	0	0	0	0	0	0	0	0	0	0	0	0	0
ENSMUSG00000014748.14	ENSMUSG00000014748	Tex261	testis expressed gene 261 [Source:MGI Symbol;Acc:MGI:1096575]	6	83745867	83752795	-1	protein_coding	1863	1676	2560	2298	1474	1772	1352	1685	1815	1536	5035	3605	2789	1581	1747	2196	1898	1382	3504	3434
ENSMUSG00000014763.9	ENSMUSG00000014763	Fam120b	family with sequence similarity 120, member B [Source:MGI Symbol;Acc:MGI:1914794]	17	15616464	15653845	1	protein_coding	559	567	940	733	495	390	471	410	636	477	1920	1023	920	481	576	696	529	484	1112	1380
ENSMUSG00000014767.18	ENSMUSG00000014767	Tbp	TATA box binding protein [Source:MGI Symbol;Acc:MGI:101838]	17	15720150	15748641	1	protein_coding	215	196	314	254	163	169	192	208	191	176	699	373	324	200	230	351	246	180	358	440
ENSMUSG00000014769.11	ENSMUSG00000014769	Psmb1	proteasome (prosome, macropain) subunit, beta type 1 [Source:MGI Symbol;Acc:MGI:104884]	17	15695283	15720013	-1	protein_coding	2842	2435	4480	3603	2254	2693	2423	2719	3364	2431	6505	5119	3536	2498	2927	3331	2782	1884	4673	5208
ENSMUSG00000014771.14	ENSMUSG00000014771	Pdcd2	programmed cell death 2 [Source:MGI Symbol;Acc:MGI:104643]	17	15739470	15747563	-1	protein_coding	250	235	353	338	206	231	199	228	360	251	540	474	300	239	259	276	207	153	458	399
ENSMUSG00000014773.14	ENSMUSG00000014773	Dll1	delta like canonical Notch ligand 1 [Source:MGI Symbol;Acc:MGI:104659]	17	15587616	15597134	-1	protein_coding	124	89	236	172	103	116	56	61	62	50	302	151	156	83	90	101	67	57	119	120
ENSMUSG00000014776.8	ENSMUSG00000014776	Nol3	nucleolar protein 3 (apoptosis repressor with CARD domain) [Source:MGI Symbol;Acc:MGI:1925938]	8	106002772	106008571	1	protein_coding	40	35	78	32	19	28	17	34	24	19	64	45	67	22	29	29	43	11	29	21
ENSMUSG00000014778.11	ENSMUSG00000014778	Fhod1	formin homology 2 domain containing 1 [Source:MGI Symbol;Acc:MGI:2679008]	8	106055795	106074585	-1	protein_coding	144	147	281	174	177	125	144	136	194	133	766	351	497	192	242	334	240	177	423	515
ENSMUSG00000014782.17	ENSMUSG00000014782	Plekhg4	pleckstrin homology domain containing, family G (with RhoGef domain) member 4 [Source:MGI Symbol;Acc:MGI:2142544]	8	106099906	106109494	1	protein_coding	1	0	3	2	1	0	0	1	0	3	10	1	6	1	1	6	2	2	9	6
ENSMUSG00000014786.9	ENSMUSG00000014786	Slc9a5	solute carrier family 9 (sodium/hydrogen exchanger), member 5 [Source:MGI Symbol;Acc:MGI:2685542]	8	106075475	106096513	1	protein_coding	11	14	22	12	10	15	6	9	8	9	66	27	52	12	35	32	23	15	30	32
ENSMUSG00000014791.11	ENSMUSG00000014791	Elmo3	engulfment and cell motility 3 [Source:MGI Symbol;Acc:MGI:2679007]	8	106032233	106037392	1	protein_coding	623	503	1256	888	600	738	523	566	842	544	1724	1202	916	582	715	811	632	476	1321	1260
ENSMUSG00000014813.10	ENSMUSG00000014813	Stc1	stanniocalcin 1 [Source:MGI Symbol;Acc:MGI:109131]	14	69266687	69279253	1	protein_coding	3	0	0	1	1	0	0	0	1	3	11	6	3	0	1	7	0	2	3	3
ENSMUSG00000014837.16	ENSMUSG00000014837	4931428F04Rik	RIKEN cDNA 4931428F04 gene [Source:MGI Symbol;Acc:MGI:1921606]	8	106007041	106016496	-1	protein_coding	39	38	66	57	36	55	27	58	68	43	146	99	106	43	50	97	59	53	80	143
ENSMUSG00000014846.13	ENSMUSG00000014846	Tppp3	tubulin polymerization-promoting protein family member 3 [Source:MGI Symbol;Acc:MGI:1915221]	8	106194125	106198158	-1	protein_coding	5	20	9	6	7	9	3	1	2	5	32	15	19	16	3	19	17	5	5	13
ENSMUSG00000014850.16	ENSMUSG00000014850	Msh3	mutS homolog 3 [Source:MGI Symbol;Acc:MGI:109519]	13	92348380	92491511	-1	protein_coding	276	242	474	385	265	264	287	299	421	352	1099	647	457	302	381	592	335	286	779	925
ENSMUSG00000014852.17	ENSMUSG00000014852	Adamts13	a disintegrin-like and metallopeptidase (reprolysin type) with thrombospondin type 1 motif, 13 [Source:MGI Symbol;Acc:MGI:2685556]	2	26863428	26899640	1	protein_coding	88	72	205	123	108	108	87	93	157	98	640	334	246	166	200	273	146	170	341	492
ENSMUSG00000014856.13	ENSMUSG00000014856	Tmem208	transmembrane protein 208 [Source:MGI Symbol;Acc:MGI:1913570]	8	106052986	106061851	1	protein_coding	573	483	922	608	461	445	401	436	535	441	1162	956	770	452	498	566	547	412	874	1070
ENSMUSG00000014859.10	ENSMUSG00000014859	E2f4	E2F transcription factor 4 [Source:MGI Symbol;Acc:MGI:103012]	8	106024295	106032002	1	protein_coding	368	321	600	424	329	378	337	364	387	281	1120	643	770	384	407	575	444	309	713	854
ENSMUSG00000014867.10	ENSMUSG00000014867	Surf4	surfeit gene 4 [Source:MGI Symbol;Acc:MGI:98445]	2	26810052	26823940	-1	protein_coding	5965	4917	8690	7498	5095	6530	4952	6222	6910	4944	16322	11908	12180	5812	6258	8333	7939	5387	11624	14684
ENSMUSG00000014873.16	ENSMUSG00000014873	Surf2	surfeit gene 2 [Source:MGI Symbol;Acc:MGI:98444]	2	26806379	26810195	1	protein_coding	315	324	392	335	201	250	274	261	283	233	891	580	388	244	282	441	248	206	554	426
ENSMUSG00000014905.5	ENSMUSG00000014905	Dnajb9	DnaJ heat shock protein family (Hsp40) member B9 [Source:MGI Symbol;Acc:MGI:1351618]	12	44252342	44257109	-1	protein_coding	1242	1090	1630	2210	838	771	856	984	870	1243	2501	2506	2741	1339	1434	1509	995	1086	2529	2643
ENSMUSG00000014907.11	ENSMUSG00000014907	Naf1	nuclear assembly factor 1 ribonucleoprotein [Source:MGI Symbol;Acc:MGI:2682306]	8	67312869	67343216	1	protein_coding	105	86	105	143	80	105	81	90	110	73	305	182	173	87	84	142	105	105	174	185
ENSMUSG00000014932.16	ENSMUSG00000014932	Yes1	YES proto-oncogene 1, Src family tyrosine kinase [Source:MGI Symbol;Acc:MGI:99147]	5	32768515	32844401	1	protein_coding	569	479	732	792	577	477	411	445	518	553	1896	1194	785	532	536	804	608	503	1255	1427
ENSMUSG00000014956.16	ENSMUSG00000014956	Ppp1cb	protein phosphatase 1 catalytic subunit beta [Source:MGI Symbol;Acc:MGI:104871]	5	32616187	32674777	1	protein_coding	1933	1694	2308	2877	2012	1792	1665	1562	1737	2072	6426	4337	3640	1973	1655	2995	2200	1634	4393	5074
ENSMUSG00000014959.13	ENSMUSG00000014959	Gorasp2	golgi reassembly stacking protein 2 [Source:MGI Symbol;Acc:MGI:2135962]	2	70491920	70542980	1	protein_coding	2164	1861	3492	2820	1893	2611	2020	2508	2741	2006	6274	4391	4205	2352	2528	3279	2745	2072	4612	5714
ENSMUSG00000014980.15	ENSMUSG00000014980	Tsen15	tRNA splicing endonuclease subunit 15 [Source:MGI Symbol;Acc:MGI:1913887]	1	152246486	152262439	-1	protein_coding	106	97	126	149	84	88	87	81	90	57	249	213	147	121	88	155	109	74	165	181
ENSMUSG00000015001.18	ENSMUSG00000015001	Oc90	otoconin 90 [Source:MGI Symbol;Acc:MGI:1313269]	15	65747902	65784246	-1	protein_coding	0	0	0	0	0	0	0	0	0	0	0	0	0	0	0	0	0	0	0	0
ENSMUSG00000015002.19	ENSMUSG00000015002	Efr3a	EFR3 homolog A [Source:MGI Symbol;Acc:MGI:1923990]	15	65658883	65745665	1	protein_coding	1138	963	1593	1443	1033	1121	907	1163	1300	1217	3610	2538	1931	1213	1138	1599	1212	958	2714	2842
ENSMUSG00000015013.10	ENSMUSG00000015013	Trappc2l	trafficking protein particle complex 2-like [Source:MGI Symbol;Acc:MGI:1916295]	8	123338379	123343399	1	protein_coding	225	167	451	292	158	204	175	217	276	205	622	419	330	207	247	251	252	143	357	380
ENSMUSG00000015016.9	ENSMUSG00000015016	Acsf3	acyl-CoA synthetase family member 3 [Source:MGI Symbol;Acc:MGI:2182591]	8	123502225	123544619	1	protein_coding	976	842	1630	1238	684	904	658	935	1212	708	2187	1626	1254	851	894	965	711	616	1637	1548
ENSMUSG00000015023.8	ENSMUSG00000015023	Ddx19a	DEAD box helicase 19a [Source:MGI Symbol;Acc:MGI:99526]	8	111701628	111724432	-1	protein_coding	567	472	944	746	482	577	485	531	770	532	1706	1304	992	599	668	766	725	552	1336	1440
ENSMUSG00000015027.12	ENSMUSG00000015027	Galns	galactosamine (N-acetyl)-6-sulfate sulfatase [Source:MGI Symbol;Acc:MGI:1355303]	8	123304981	123338202	-1	protein_coding	291	245	477	338	256	241	224	242	357	193	674	447	517	152	209	253	298	173	366	519
ENSMUSG00000015053.15	ENSMUSG00000015053	Gata2	GATA binding protein 2 [Source:MGI Symbol;Acc:MGI:95662]	6	88170873	88184014	1	protein_coding	15	13	29	42	13	16	22	16	29	29	73	49	41	24	30	23	17	11	39	57
ENSMUSG00000015083.12	ENSMUSG00000015083	C8g	complement component 8, gamma polypeptide [Source:MGI Symbol;Acc:MGI:88237]	2	25388663	25391731	-1	protein_coding	6534	5920	10611	7758	4675	6087	4868	6040	8204	5245	15206	12935	7276	6346	6280	8262	6593	4970	12416	15670
ENSMUSG00000015085.9	ENSMUSG00000015085	Entpd2	ectonucleoside triphosphate diphosphohydrolase 2 [Source:MGI Symbol;Acc:MGI:1096863]	2	25285886	25291333	1	protein_coding	78	60	158	173	65	107	50	75	79	51	379	173	246	126	123	144	119	81	126	120
ENSMUSG00000015087.15	ENSMUSG00000015087	Rabl6	RAB, member RAS oncogene family-like 6 [Source:MGI Symbol;Acc:MGI:2442633]	2	25473030	25498533	-1	protein_coding	622	557	954	654	470	391	471	542	597	404	1784	916	1083	446	665	643	581	489	1005	1252
ENSMUSG00000015090.14	ENSMUSG00000015090	Ptgds	prostaglandin D2 synthase (brain) [Source:MGI Symbol;Acc:MGI:99261]	2	25356721	25360058	-1	protein_coding	27	45	41	17	21	13	16	9	30	13	63	48	67	26	11	70	46	9	67	260
ENSMUSG00000015092.10	ENSMUSG00000015092	Edf1	endothelial differentiation-related factor 1 [Source:MGI Symbol;Acc:MGI:1891227]	2	25447859	25452094	1	protein_coding	1983	1772	4205	2602	1932	2650	1731	2262	3667	1767	5529	4691	3758	2108	2596	2917	2592	1805	4209	4756
ENSMUSG00000015093.16	ENSMUSG00000015093	Clic3	chloride intracellular channel 3 [Source:MGI Symbol;Acc:MGI:1916704]	2	25346850	25348788	1	protein_coding	2	8	3	3	2	3	5	0	0	1	0	1	0	0	1	0	1	0	2	12
ENSMUSG00000015094.17	ENSMUSG00000015094	Npdc1	neural proliferation, differentiation and control 1 [Source:MGI Symbol;Acc:MGI:1099802]	2	25289363	25299506	1	protein_coding	78	71	157	83	62	68	40	70	85	47	282	152	327	71	102	136	149	96	153	212
ENSMUSG00000015095.13	ENSMUSG00000015095	Fbxw5	F-box and WD-40 domain protein 5 [Source:MGI Symbol;Acc:MGI:1354731]	2	25390762	25395483	1	protein_coding	978	770	1668	1169	797	994	743	993	1149	820	2710	1792	1560	901	1096	1288	994	828	1926	2097
ENSMUSG00000015112.16	ENSMUSG00000015112	Slc25a13	solute carrier family 25 (mitochondrial carrier, adenine nucleotide translocator), member 13 [Source:MGI Symbol;Acc:MGI:1354721]	6	6041218	6217173	-1	protein_coding	6616	5314	8231	7871	5148	4820	4507	5018	7144	6096	13957	10591	4839	4794	4892	6010	4195	3315	10321	13286
ENSMUSG00000015120.16	ENSMUSG00000015120	Ube2i	ubiquitin-conjugating enzyme E2I [Source:MGI Symbol;Acc:MGI:107365]	17	25480890	25493596	-1	protein_coding	1202	1028	1721	1471	916	1106	914	1097	1322	931	3859	2030	1940	1134	1009	1799	1284	967	2586	2667
ENSMUSG00000015126.10	ENSMUSG00000015126	Tsr3	TSR3 20S rRNA accumulation [Source:MGI Symbol;Acc:MGI:1915577]	17	25459144	25461772	1	protein_coding	237	170	358	319	165	238	154	237	377	166	560	405	358	177	266	260	267	180	406	404
ENSMUSG00000015127.15	ENSMUSG00000015127	Unkl	unkempt family like zinc finger [Source:MGI Symbol;Acc:MGI:1921404]	17	25407371	25453417	1	protein_coding	479	372	788	566	439	472	378	356	388	264	1103	731	737	380	375	617	418	334	931	822
ENSMUSG00000015133.18	ENSMUSG00000015133	Lrrk1	leucine-rich repeat kinase 1 [Source:MGI Symbol;Acc:MGI:2142227]	7	65876660	66038098	-1	protein_coding	368	387	716	543	349	399	334	394	634	355	2210	1317	1130	469	594	779	697	391	1113	1300
ENSMUSG00000015134.16	ENSMUSG00000015134	Aldh1a3	aldehyde dehydrogenase family 1, subfamily A3 [Source:MGI Symbol;Acc:MGI:1861722]	7	66040638	66077265	-1	protein_coding	7	3	27	15	6	11	10	12	13	12	64	39	49	12	25	17	7	14	32	46
ENSMUSG00000015143.16	ENSMUSG00000015143	Actn1	actinin, alpha 1 [Source:MGI Symbol;Acc:MGI:2137706]	12	80214321	80307145	-1	protein_coding	815	698	1358	957	674	659	687	705	1037	798	3625	1827	2383	706	804	1056	1225	751	1723	2354
ENSMUSG00000015149.15	ENSMUSG00000015149	Sirt2	sirtuin 2 [Source:MGI Symbol;Acc:MGI:1927664]	7	28466160	28488086	1	protein_coding	1164	970	1872	1375	1052	1185	973	1125	1382	988	3164	2581	1961	1117	1400	1412	1273	1018	2510	2970
ENSMUSG00000015165.17	ENSMUSG00000015165	Hnrnpl	heterogeneous nuclear ribonucleoprotein L [Source:MGI Symbol;Acc:MGI:104816]	7	28507966	28521691	1	protein_coding	1626	1487	2812	2165	1531	2165	1638	1908	2238	1717	5017	3263	2771	1708	1785	2554	1873	1555	3698	4089
ENSMUSG00000015176.12	ENSMUSG00000015176	Nolc1	nucleolar and coiled-body phosphoprotein 1 [Source:MGI Symbol;Acc:MGI:1918019]	19	46064302	46073969	1	protein_coding	686	679	883	731	440	480	671	778	770	555	1539	980	973	508	705	861	651	578	973	901
ENSMUSG00000015189.13	ENSMUSG00000015189	Casd1	CAS1 domain containing 1 [Source:MGI Symbol;Acc:MGI:2384865]	6	4600839	4643355	1	protein_coding	641	540	749	869	570	623	508	667	579	606	1723	1161	782	559	491	772	668	560	1242	1601
ENSMUSG00000015202.14	ENSMUSG00000015202	Cnksr3	Cnksr family member 3 [Source:MGI Symbol;Acc:MGI:2674130]	10	7069063	7162237	-1	protein_coding	103	109	327	211	219	183	134	180	193	182	490	341	279	175	154	227	205	145	473	492
ENSMUSG00000015214.15	ENSMUSG00000015214	Mtmr1	myotubularin related protein 1 [Source:MGI Symbol;Acc:MGI:1858271]	X	70408366	70462802	1	protein_coding	884	711	1125	1056	737	770	659	693	704	806	2375	1371	1103	702	640	1061	765	632	1646	1709
ENSMUSG00000015217.12	ENSMUSG00000015217	Hmgb3	high mobility group box 3 [Source:MGI Symbol;Acc:MGI:1098219]	X	70599524	70604282	1	protein_coding	229	237	381	371	206	273	219	254	330	258	867	438	450	225	220	361	288	206	524	456
ENSMUSG00000015222.19	ENSMUSG00000015222	Map2	microtubule-associated protein 2 [Source:MGI Symbol;Acc:MGI:97175]	1	66214432	66481742	1	protein_coding	20	15	19	24	17	19	17	14	21	20	169	56	55	32	19	50	13	19	48	69
ENSMUSG00000015224.11	ENSMUSG00000015224	Cyp2j9	cytochrome P450, family 2, subfamily j, polypeptide 9 [Source:MGI Symbol;Acc:MGI:1921769]	4	96456666	96479815	-1	protein_coding	190	160	334	317	262	291	316	324	450	393	480	271	170	134	300	349	136	188	430	431
ENSMUSG00000015242.15	ENSMUSG00000015242	Nipsnap3a	nipsnap homolog 3A [Source:MGI Symbol;Acc:MGI:1920648]	4	52989272	53001162	1	protein_coding	0	0	0	0	0	0	0	0	0	0	0	0	0	0	0	0	0	0	0	0
ENSMUSG00000015243.5	ENSMUSG00000015243	Abca1	ATP-binding cassette, sub-family A (ABC1), member 1 [Source:MGI Symbol;Acc:MGI:99607]	4	53030787	53159895	-1	protein_coding	4061	3191	4470	5718	3385	4546	3854	4779	4163	4461	23195	12569	10808	5280	4842	8016	6413	5514	13974	16972
ENSMUSG00000015247.11	ENSMUSG00000015247	Nipsnap3b	nipsnap homolog 3B [Source:MGI Symbol;Acc:MGI:1913786]	4	53011880	53022060	1	protein_coding	1077	881	1755	1321	950	1004	833	961	1093	898	3029	2169	1844	1029	1070	1535	1183	957	2208	2355
ENSMUSG00000015289.5	ENSMUSG00000015289	Lage3	L antigen family, member 3 [Source:MGI Symbol;Acc:MGI:1913442]	X	73394882	73397224	-1	protein_coding	247	257	496	343	216	265	230	215	291	225	658	466	327	217	272	328	219	210	440	478
ENSMUSG00000015290.16	ENSMUSG00000015290	Ubl4a	ubiquitin-like 4A [Source:MGI Symbol;Acc:MGI:95049]	X	73409324	73416824	-1	protein_coding	585	520	912	661	442	528	448	491	693	473	1755	1177	880	557	645	801	524	511	1054	1178
ENSMUSG00000015291.11	ENSMUSG00000015291	Gdi1	guanosine diphosphate (GDP) dissociation inhibitor 1 [Source:MGI Symbol;Acc:MGI:99846]	X	73348604	73355468	1	protein_coding	1576	1485	2319	1950	1344	1487	1293	1479	1969	1328	4741	3110	2491	1611	1693	2298	1799	1352	3255	4177
ENSMUSG00000015305.7	ENSMUSG00000015305	Sash1	SAM and SH3 domain containing 1 [Source:MGI Symbol;Acc:MGI:1917347]	10	8597983	8761814	-1	protein_coding	1215	970	1970	1335	1350	1189	841	1290	1465	1137	3540	2171	1842	1266	1032	1395	1588	1161	2464	3589
ENSMUSG00000015312.10	ENSMUSG00000015312	Gadd45b	growth arrest and DNA-damage-inducible 45 beta [Source:MGI Symbol;Acc:MGI:107776]	10	80765907	80768038	1	protein_coding	20	34	230	46	226	84	138	130	79	188	75	57	180	24	130	34	34	22	122	116
ENSMUSG00000015314.11	ENSMUSG00000015314	Slamf6	SLAM family member 6 [Source:MGI Symbol;Acc:MGI:1353620]	1	171745082	171780737	1	protein_coding	3	21	8	10	3	5	10	4	4	10	97	33	56	8	26	26	36	14	21	35
ENSMUSG00000015316.12	ENSMUSG00000015316	Slamf1	signaling lymphocytic activation molecule family member 1 [Source:MGI Symbol;Acc:MGI:1351314]	1	171594695	171628752	1	protein_coding	1	3	2	0	0	2	2	1	1	0	23	5	11	0	1	7	5	2	1	3
ENSMUSG00000015335.17	ENSMUSG00000015335	Zdhhc12	zinc finger, DHHC domain containing 12 [Source:MGI Symbol;Acc:MGI:1913470]	2	29980956	29983660	-1	protein_coding	297	207	469	347	236	254	202	271	283	182	670	472	475	245	278	355	342	232	504	570
ENSMUSG00000015337.6	ENSMUSG00000015337	Endog	endonuclease G [Source:MGI Symbol;Acc:MGI:1261433]	2	30061505	30064081	1	protein_coding	320	318	644	434	351	410	270	351	556	230	724	662	423	268	431	341	352	276	565	669
ENSMUSG00000015340.11	ENSMUSG00000015340	Cybb	cytochrome b-245, beta polypeptide [Source:MGI Symbol;Acc:MGI:88574]	X	9301491	9354010	-1	protein_coding	249	262	377	201	194	162	164	147	204	325	4193	1491	5129	414	636	1017	1836	524	1450	1488
ENSMUSG00000015341.18	ENSMUSG00000015341	Golga7	golgi autoantigen, golgin subfamily a, 7 [Source:MGI Symbol;Acc:MGI:1931029]	8	23731362	23747090	-1	protein_coding	1209	1026	1727	1531	999	1137	969	1198	1250	1131	3578	2437	1840	1041	1117	1756	1365	1066	2547	2648
ENSMUSG00000015342.7	ENSMUSG00000015342	Xk	X-linked Kx blood group [Source:MGI Symbol;Acc:MGI:103569]	X	9138995	9179489	1	protein_coding	104	82	141	153	105	101	103	96	84	89	311	232	198	92	75	191	139	102	270	281
ENSMUSG00000015354.9	ENSMUSG00000015354	Pcolce2	procollagen C-endopeptidase enhancer 2 [Source:MGI Symbol;Acc:MGI:1923727]	9	95519654	95580149	1	protein_coding	30	33	41	29	18	20	18	35	26	34	138	84	73	40	18	65	55	49	94	123
ENSMUSG00000015355.14	ENSMUSG00000015355	Cd48	CD48 antigen [Source:MGI Symbol;Acc:MGI:88339]	1	171509577	171532826	1	protein_coding	23	31	56	20	20	15	13	13	15	35	343	126	432	35	70	124	150	50	130	136
ENSMUSG00000015357.11	ENSMUSG00000015357	Clpx	caseinolytic mitochondrial matrix peptidase chaperone subunit [Source:MGI Symbol;Acc:MGI:1346017]	9	65201542	65237940	1	protein_coding	1237	1001	2471	2079	1401	3349	1912	2829	2391	1635	4395	5714	5434	4527	3117	8217	4377	3751	11853	11114
ENSMUSG00000015363.14	ENSMUSG00000015363	Trabd	TraB domain containing [Source:MGI Symbol;Acc:MGI:1915226]	15	88959327	88971280	1	protein_coding	1789	1553	3217	2380	1655	2183	1388	2008	2761	1621	4131	3394	3566	1914	2232	2411	2118	1835	3374	4599
ENSMUSG00000015365.16	ENSMUSG00000015365	Mov10l1	Mov10 like RISC complex RNA helicase 1 [Source:MGI Symbol;Acc:MGI:1891384]	15	88867112	88939355	1	protein_coding	0	0	0	0	0	0	0	0	0	0	0	0	0	0	0	0	0	0	0	0
ENSMUSG00000015377.11	ENSMUSG00000015377	Dennd6b	DENN/MADD domain containing 6B [Source:MGI Symbol;Acc:MGI:1916690]	15	89066416	89080699	-1	protein_coding	177	140	281	210	133	194	150	200	202	146	453	259	213	168	198	258	145	148	304	331
ENSMUSG00000015396.5	ENSMUSG00000015396	Cd83	CD83 antigen [Source:MGI Symbol;Acc:MGI:1328316]	13	43938251	43956608	1	protein_coding	23	51	31	23	32	30	36	53	97	126	387	140	424	54	72	170	142	77	238	389
ENSMUSG00000015401.13	ENSMUSG00000015401	Cltrn	collectrin, amino acid transport regulator [Source:MGI Symbol;Acc:MGI:1926234]	X	162871826	162901856	1	protein_coding	0	2	0	0	0	0	1	1	0	1	2	0	1	4	0	1	0	0	2	0
ENSMUSG00000015405.16	ENSMUSG00000015405	Ace2	angiotensin I converting enzyme (peptidyl-dipeptidase A) 2 [Source:MGI Symbol;Acc:MGI:1917258]	X	162922328	162971416	1	protein_coding	16	5	9	14	8	7	7	13	6	12	24	11	5	5	7	9	11	4	12	32
ENSMUSG00000015437.6	ENSMUSG00000015437	Gzmb	granzyme B [Source:MGI Symbol;Acc:MGI:109267]	14	56496295	56499717	-1	protein_coding	2	5	9	2	2	2	6	2	4	7	118	14	56	5	21	18	19	21	26	17
ENSMUSG00000015441.5	ENSMUSG00000015441	Gzmf	granzyme F [Source:MGI Symbol;Acc:MGI:109254]	14	56442720	56448874	-1	protein_coding	0	0	0	0	0	0	0	0	0	0	0	0	0	0	0	0	0	0	0	0
ENSMUSG00000015443.10	ENSMUSG00000015443	Gzmn	granzyme N [Source:MGI Symbol;Acc:MGI:2675494]	14	56403254	56412056	-1	protein_coding	0	0	0	0	0	0	0	0	0	0	0	0	0	0	0	0	0	0	0	0
ENSMUSG00000015451.17	ENSMUSG00000015451	C4a	complement component 4A (Rodgers blood group) [Source:MGI Symbol;Acc:MGI:98320]	17	35028069	35042440	-1	lncRNA	5544	4897	1531	1936	1166	2049	1040	3729	723	1253	7138	4330	3312	1355	1723	1148	3736	2013	1905	5177
ENSMUSG00000015452.15	ENSMUSG00000015452	Ager	advanced glycosylation end product-specific receptor [Source:MGI Symbol;Acc:MGI:893592]	17	34816836	34819910	1	protein_coding	7	7	15	9	4	9	15	8	24	11	27	10	13	7	9	13	13	4	14	21
ENSMUSG00000015461.16	ENSMUSG00000015461	Atf6b	activating transcription factor 6 beta [Source:MGI Symbol;Acc:MGI:105121]	17	34866120	34874048	1	protein_coding	356	272	605	451	339	478	303	473	448	282	1196	994	1178	451	567	620	630	433	968	1275
ENSMUSG00000015467.15	ENSMUSG00000015467	Egfl8	EGF-like domain 8 [Source:MGI Symbol;Acc:MGI:1932094]	17	34832323	34834945	-1	protein_coding	5	5	10	9	2	4	4	5	7	5	30	15	28	3	15	24	9	7	12	12
ENSMUSG00000015468.15	ENSMUSG00000015468	Notch4	notch 4 [Source:MGI Symbol;Acc:MGI:107471]	17	34783242	34807477	1	protein_coding	52	73	163	93	82	75	55	65	99	61	408	217	249	125	97	136	97	110	201	250
ENSMUSG00000015474.17	ENSMUSG00000015474	Ppt2	palmitoyl-protein thioesterase 2 [Source:MGI Symbol;Acc:MGI:1860075]	17	34835636	34847484	-1	protein_coding	610	499	1069	757	571	606	489	616	640	504	1899	1323	1512	644	728	967	981	581	1467	1658
ENSMUSG00000015476.7	ENSMUSG00000015476	Prrt1	proline-rich transmembrane protein 1 [Source:MGI Symbol;Acc:MGI:1932118]	17	34848507	34852100	1	protein_coding	0	2	8	8	2	1	4	3	7	2	21	12	17	5	15	6	13	8	7	22
ENSMUSG00000015478.14	ENSMUSG00000015478	Rnf5	ring finger protein 5 [Source:MGI Symbol;Acc:MGI:1860076]	17	34820065	34822664	-1	protein_coding	1309	1205	2123	1816	1112	1345	1051	1192	1446	1082	2939	2183	1643	1007	1206	1530	1064	864	2412	2617
ENSMUSG00000015484.4	ENSMUSG00000015484	Fam163a	family with sequence similarity 163, member A [Source:MGI Symbol;Acc:MGI:3618859]	1	155951712	156032596	-1	protein_coding	1	0	0	1	0	2	0	0	4	0	8	4	4	4	2	1	0	2	3	1
ENSMUSG00000015488.15	ENSMUSG00000015488	Cacfd1	calcium channel flower domain containing 1 [Source:MGI Symbol;Acc:MGI:1924317]	2	26899938	26911101	1	protein_coding	697	608	1119	938	542	653	523	688	820	537	2267	1515	1479	805	928	1079	965	671	1390	1913
ENSMUSG00000015501.11	ENSMUSG00000015501	Hivep2	human immunodeficiency virus type I enhancer binding protein 2 [Source:MGI Symbol;Acc:MGI:1338076]	10	13841819	14027118	1	protein_coding	303	266	454	287	260	181	157	187	344	243	1024	602	605	210	277	343	420	310	702	1391
ENSMUSG00000015519.13	ENSMUSG00000015519	2310057J18Rik	RIKEN cDNA 2310057J18 gene [Source:MGI Symbol;Acc:MGI:1914969]	10	28848284	28862299	-1	protein_coding	0	0	2	0	0	3	0	0	0	0	0	1	0	0	0	1	0	0	0	1
ENSMUSG00000015522.19	ENSMUSG00000015522	Arnt	aryl hydrocarbon receptor nuclear translocator [Source:MGI Symbol;Acc:MGI:88071]	3	95341699	95404551	1	protein_coding	993	855	1297	1125	787	1035	813	1036	1121	925	2856	1676	1617	898	893	1421	1105	914	2169	2874
ENSMUSG00000015533.10	ENSMUSG00000015533	Itga2	integrin alpha 2 [Source:MGI Symbol;Acc:MGI:96600]	13	114969617	115068636	-1	protein_coding	1	6	1	5	5	5	3	9	3	4	48	15	36	11	7	14	13	9	7	21
ENSMUSG00000015536.15	ENSMUSG00000015536	Mocs2	molybdenum cofactor synthesis 2 [Source:MGI Symbol;Acc:MGI:1336894]	13	114954772	114968811	1	protein_coding	2048	1727	2804	2377	1702	1719	1778	1884	2563	1738	5580	4008	2532	1958	2246	3275	2061	1533	4376	4808
ENSMUSG00000015542.18	ENSMUSG00000015542	Nat9	N-acetyltransferase 9 (GCN5-related, putative) [Source:MGI Symbol;Acc:MGI:1913426]	11	115073658	115078685	-1	protein_coding	487	402	811	715	412	491	428	642	824	475	1383	1077	727	531	632	616	554	367	926	1066
ENSMUSG00000015568.17	ENSMUSG00000015568	Lpl	lipoprotein lipase [Source:MGI Symbol;Acc:MGI:96820]	8	69333143	69360100	1	protein_coding	323	382	629	385	484	620	354	405	578	765	4287	2315	7878	2093	908	3214	1946	2115	2924	5408
ENSMUSG00000015575.16	ENSMUSG00000015575	Atp6v0e	ATPase, H+ transporting, lysosomal V0 subunit E [Source:MGI Symbol;Acc:MGI:1328318]	17	26882205	26918621	1	protein_coding	596	538	906	751	547	533	453	550	592	462	1627	1228	1378	566	640	847	735	468	1152	1425
ENSMUSG00000015579.6	ENSMUSG00000015579	Nkx2-5	NK2 homeobox 5 [Source:MGI Symbol;Acc:MGI:97350]	17	27057638	27063983	-1	protein_coding	0	0	0	0	0	0	0	0	0	0	0	0	0	0	0	0	0	0	0	0
ENSMUSG00000015597.18	ENSMUSG00000015597	Zfp318	zinc finger protein 318 [Source:MGI Symbol;Acc:MGI:1889348]	17	46694657	46731846	1	protein_coding	702	591	966	777	606	628	557	566	686	598	2181	1334	996	594	599	947	758	581	1604	1962
ENSMUSG00000015599.10	ENSMUSG00000015599	Ttbk1	tau tubulin kinase 1 [Source:MGI Symbol;Acc:MGI:2147036]	17	46753374	46798601	-1	protein_coding	19	24	47	30	13	31	20	10	16	8	273	59	84	50	41	84	73	50	103	129
ENSMUSG00000015605.7	ENSMUSG00000015605	Srf	serum response factor [Source:MGI Symbol;Acc:MGI:106658]	17	46859255	46867101	-1	protein_coding	190	177	403	338	290	218	197	425	451	225	475	402	423	245	332	279	235	260	674	1105
ENSMUSG00000015619.11	ENSMUSG00000015619	Gata3	GATA binding protein 3 [Source:MGI Symbol;Acc:MGI:95663]	2	9861889	9894845	-1	protein_coding	6	5	8	6	5	0	0	0	5	3	24	11	12	1	1	10	6	3	4	8
ENSMUSG00000015627.6	ENSMUSG00000015627	Gata5	GATA binding protein 5 [Source:MGI Symbol;Acc:MGI:109497]	2	179966926	179976492	-1	protein_coding	0	7	13	5	3	5	3	4	5	0	8	4	1	0	1	2	0	0	7	7
ENSMUSG00000015647.10	ENSMUSG00000015647	Lama5	laminin, alpha 5 [Source:MGI Symbol;Acc:MGI:105382]	2	179818166	179867652	-1	protein_coding	99	97	189	145	93	122	73	111	165	98	379	205	207	75	86	129	87	81	252	243
ENSMUSG00000015652.10	ENSMUSG00000015652	Steap1	six transmembrane epithelial antigen of the prostate 1 [Source:MGI Symbol;Acc:MGI:1917608]	5	5786317	5799326	-1	protein_coding	6	1	10	1	2	4	3	4	3	1	7	6	12	7	5	10	9	1	8	15
ENSMUSG00000015653.14	ENSMUSG00000015653	Steap2	six transmembrane epithelial antigen of prostate 2 [Source:MGI Symbol;Acc:MGI:1921301]	5	5714829	5744578	-1	protein_coding	194	158	357	295	184	174	214	171	280	192	745	421	315	216	163	309	273	160	349	499
ENSMUSG00000015656.18	ENSMUSG00000015656	Hspa8	heat shock protein 8 [Source:MGI Symbol;Acc:MGI:105384]	9	40712280	40721383	1	protein_coding	32603	28506	41452	34401	25418	20818	19617	19241	27629	19773	78888	64488	59489	30394	29273	36787	36049	23136	40369	73736
ENSMUSG00000015659.13	ENSMUSG00000015659	Serac1	serine active site containing 1 [Source:MGI Symbol;Acc:MGI:2447813]	17	6092471	6130016	-1	protein_coding	89	76	106	106	72	90	67	67	84	69	362	206	134	89	74	135	98	96	225	270
ENSMUSG00000015665.9	ENSMUSG00000015665	Awat1	acyl-CoA wax alcohol acyltransferase 1 [Source:MGI Symbol;Acc:MGI:3588200]	X	99615857	99621811	1	protein_coding	0	0	0	0	0	0	0	0	0	0	0	0	0	0	0	0	0	0	0	0
ENSMUSG00000015668.14	ENSMUSG00000015668	Pdzd11	PDZ domain containing 11 [Source:MGI Symbol;Acc:MGI:1919871]	X	99666489	99670174	-1	protein_coding	336	322	494	440	261	299	263	340	371	253	910	697	576	350	381	477	432	244	626	755
ENSMUSG00000015671.12	ENSMUSG00000015671	Psma2	proteasome subunit alpha 2 [Source:MGI Symbol;Acc:MGI:104885]	13	14787825	14848821	1	protein_coding	1799	1668	2808	2474	1487	1535	1499	1638	1932	1602	4118	3227	2508	1600	1780	2215	1847	1229	3123	3418
ENSMUSG00000015672.5	ENSMUSG00000015672	Mrpl32	mitochondrial ribosomal protein L32 [Source:MGI Symbol;Acc:MGI:2137226]	13	14782769	14787750	-1	protein_coding	406	378	599	605	352	337	292	324	415	352	1046	805	545	347	446	583	424	291	743	870
ENSMUSG00000015697.15	ENSMUSG00000015697	Setdb1	SET domain, bifurcated 1 [Source:MGI Symbol;Acc:MGI:1934229]	3	95230836	95264513	-1	protein_coding	735	623	1027	905	677	710	649	764	821	548	2016	1334	1116	640	702	993	769	646	1540	1601
ENSMUSG00000015702.14	ENSMUSG00000015702	Anxa9	annexin A9 [Source:MGI Symbol;Acc:MGI:1923711]	3	95203407	95214487	-1	protein_coding	20	25	54	40	26	36	25	40	36	14	127	44	74	27	27	64	34	13	45	41
ENSMUSG00000015709.10	ENSMUSG00000015709	Arnt2	aryl hydrocarbon receptor nuclear translocator 2 [Source:MGI Symbol;Acc:MGI:107188]	7	83895486	84059384	-1	protein_coding	0	2	4	0	1	1	0	0	1	0	12	4	8	1	3	4	9	4	1	3
ENSMUSG00000015711.9	ENSMUSG00000015711	Prune1	prune exopolyphosphatase [Source:MGI Symbol;Acc:MGI:1925152]	3	95160985	95189387	-1	protein_coding	433	381	719	607	421	472	401	437	539	398	1193	886	1185	413	502	834	490	349	968	899
ENSMUSG00000015714.12	ENSMUSG00000015714	Cers2	ceramide synthase 2 [Source:MGI Symbol;Acc:MGI:1924143]	3	95222102	95230910	1	protein_coding	9218	7919	11368	10224	6166	8303	6652	7898	7520	7262	22382	15386	10948	7930	6936	10887	8035	6073	16317	18833
ENSMUSG00000015721.19	ENSMUSG00000015721	Nlrp5	NLR family, pyrin domain containing 5 [Source:MGI Symbol;Acc:MGI:1345193]	7	23085314	23141347	1	protein_coding	0	0	0	0	0	0	0	0	0	0	1	0	0	0	0	0	0	0	0	2
ENSMUSG00000015733.14	ENSMUSG00000015733	Capza2	capping protein (actin filament) muscle Z-line, alpha 2 [Source:MGI Symbol;Acc:MGI:106222]	6	17636233	17666971	1	protein_coding	1328	1085	1850	1890	1213	1174	1104	1091	1323	1436	4676	3171	3160	1506	1346	2095	1809	1157	3250	3432
ENSMUSG00000015745.10	ENSMUSG00000015745	Plekho1	pleckstrin homology domain containing, family O member 1 [Source:MGI Symbol;Acc:MGI:1914470]	3	95895741	95903313	-1	protein_coding	80	99	201	108	95	82	79	82	146	81	630	297	794	104	210	237	254	147	301	345
ENSMUSG00000015747.6	ENSMUSG00000015747	Vps45	vacuolar protein sorting 45 [Source:MGI Symbol;Acc:MGI:891965]	3	95907144	95965778	-1	protein_coding	161	132	287	241	128	142	147	171	218	143	552	382	337	207	197	261	245	152	372	438
ENSMUSG00000015748.14	ENSMUSG00000015748	Prpf3	pre-mRNA processing factor 3 [Source:MGI Symbol;Acc:MGI:1918017]	3	95737436	95763197	-1	protein_coding	298	240	340	317	142	200	183	231	252	177	774	545	404	252	306	360	332	220	528	514
ENSMUSG00000015749.13	ENSMUSG00000015749	Anp32e	acidic (leucine-rich) nuclear phosphoprotein 32 family, member E [Source:MGI Symbol;Acc:MGI:1913721]	3	95836558	95854702	1	protein_coding	385	355	501	524	299	436	346	502	511	365	1409	992	1010	491	514	636	630	396	902	994
ENSMUSG00000015750.16	ENSMUSG00000015750	Aph1a	aph1 homolog A, gamma secretase subunit [Source:MGI Symbol;Acc:MGI:2385110]	3	95801281	95805600	1	protein_coding	1940	1665	3241	2476	1684	2148	1604	2113	2573	1821	5295	4221	2995	1535	2204	2363	2149	1466	3924	3798
ENSMUSG00000015755.17	ENSMUSG00000015755	Tab2	TGF-beta activated kinase 1/MAP3K7 binding protein 2 [Source:MGI Symbol;Acc:MGI:1915902]	10	7781417	7831994	-1	protein_coding	1547	1223	2222	1901	1502	1806	1331	1665	1563	1389	4270	3491	2966	1724	1592	2740	2293	1604	4589	4606
ENSMUSG00000015757.11	ENSMUSG00000015757	Ppil4	peptidylprolyl isomerase (cyclophilin)-like 4 [Source:MGI Symbol;Acc:MGI:1914668]	10	7668655	7698899	1	protein_coding	336	261	437	416	262	283	301	323	357	313	979	564	512	358	345	514	397	280	660	733
ENSMUSG00000015759.12	ENSMUSG00000015759	Cnih1	cornichon family AMPA receptor auxiliary protein 1 [Source:MGI Symbol;Acc:MGI:1277202]	14	47013024	47025868	-1	protein_coding	1099	956	1514	1429	924	1132	977	1067	1282	973	3019	2127	1662	1052	959	1453	1225	835	1957	2295
ENSMUSG00000015766.15	ENSMUSG00000015766	Eps8	epidermal growth factor receptor pathway substrate 8 [Source:MGI Symbol;Acc:MGI:104684]	6	137454243	137631874	-1	protein_coding	38	31	105	44	44	49	53	53	47	43	297	148	158	72	51	113	67	74	146	229
ENSMUSG00000015776.13	ENSMUSG00000015776	Med22	mediator complex subunit 22 [Source:MGI Symbol;Acc:MGI:98446]	2	26795274	26800689	-1	protein_coding	545	433	820	590	324	427	299	353	478	311	1916	1103	944	514	502	868	552	369	879	805
ENSMUSG00000015787.16	ENSMUSG00000015787	Abo	ABO blood group (transferase A, alpha 1-3-N-acetylgalactosaminyltransferase, transferase B, alpha 1-3-galactosyltransferase) [Source:MGI Symbol;Acc:MGI:2135738]	2	26732515	26754991	-1	protein_coding	0	0	0	0	0	0	0	0	0	0	0	0	0	0	0	0	0	0	0	0
ENSMUSG00000015790.17	ENSMUSG00000015790	Surf1	surfeit gene 1 [Source:MGI Symbol;Acc:MGI:98443]	2	26803393	26806542	-1	protein_coding	746	638	1385	959	600	753	581	744	968	673	1739	1445	880	680	740	790	654	517	1239	1368
ENSMUSG00000015804.15	ENSMUSG00000015804	Med28	mediator complex subunit 28 [Source:MGI Symbol;Acc:MGI:1914249]	5	45677571	45686618	1	protein_coding	272	239	516	341	265	313	260	321	370	293	990	737	695	294	439	527	500	294	756	861
ENSMUSG00000015806.13	ENSMUSG00000015806	Qdpr	quinoid dihydropteridine reductase [Source:MGI Symbol;Acc:MGI:97836]	5	45591363	45607578	-1	protein_coding	10049	8758	13907	14342	8397	10052	8260	10884	12758	8349	18932	15846	6795	9619	5790	10901	8317	5594	15061	15227
ENSMUSG00000015812.9	ENSMUSG00000015812	Gnrh1	gonadotropin releasing hormone 1 [Source:MGI Symbol;Acc:MGI:95789]	14	67982630	67986888	1	protein_coding	4	4	1	5	0	5	6	3	6	3	23	5	6	3	9	13	4	4	11	3
ENSMUSG00000015829.14	ENSMUSG00000015829	Tnr	tenascin R [Source:MGI Symbol;Acc:MGI:99516]	1	159351339	159759299	1	protein_coding	0	0	1	1	1	1	0	1	1	0	1	1	4	3	0	0	1	0	1	2
ENSMUSG00000015837.16	ENSMUSG00000015837	Sqstm1	sequestosome 1 [Source:MGI Symbol;Acc:MGI:107931]	11	50090193	50101654	-1	protein_coding	7943	6687	14492	9980	8191	10022	8141	9052	11765	7313	19621	16212	19793	7674	8470	11654	10011	7474	19066	19100
ENSMUSG00000015839.7	ENSMUSG00000015839	Nfe2l2	nuclear factor, erythroid derived 2, like 2 [Source:MGI Symbol;Acc:MGI:108420]	2	75505857	75534985	-1	protein_coding	1601	1364	2857	2517	1763	1538	1831	1563	1889	1486	5219	2831	3427	1623	1572	3417	1646	1215	3416	3085
ENSMUSG00000015843.11	ENSMUSG00000015843	Rxrg	retinoid X receptor gamma [Source:MGI Symbol;Acc:MGI:98216]	1	167425953	167467192	1	protein_coding	79	70	120	125	62	97	103	87	137	70	263	188	174	69	113	171	106	79	298	142
ENSMUSG00000015846.16	ENSMUSG00000015846	Rxra	retinoid X receptor alpha [Source:MGI Symbol;Acc:MGI:98214]	2	27566452	27652969	1	protein_coding	11883	9416	18298	13757	9684	11253	8474	11733	13971	9982	35161	24731	16195	10492	15408	12667	13519	10013	23221	27130
ENSMUSG00000015850.12	ENSMUSG00000015850	Adamtsl4	ADAMTS-like 4 [Source:MGI Symbol;Acc:MGI:2389008]	3	95583511	95595228	-1	protein_coding	77	53	186	105	68	70	85	65	92	51	340	213	228	92	84	131	80	89	148	192
ENSMUSG00000015852.14	ENSMUSG00000015852	Fcrls	Fc receptor-like S, scavenger receptor [Source:MGI Symbol;Acc:MGI:1933397]	3	87158065	87171045	-1	protein_coding	2	3	1	0	1	0	1	1	1	2	0	0	3	1	1	1	0	0	2	6
ENSMUSG00000015854.8	ENSMUSG00000015854	Cd5l	CD5 antigen-like [Source:MGI Symbol;Acc:MGI:1334419]	3	87265188	87278380	1	protein_coding	1477	1066	2706	1044	1129	899	725	825	1406	1815	16274	9664	16894	2121	3509	5891	8535	3218	8606	8133
ENSMUSG00000015869.17	ENSMUSG00000015869	Prpsap1	phosphoribosyl pyrophosphate synthetase-associated protein 1 [Source:MGI Symbol;Acc:MGI:1915013]	11	116361671	116385028	-1	protein_coding	1447	1217	2554	1830	1359	1500	1241	1320	1932	1241	3749	2409	2165	1172	1490	1935	1402	1167	2913	2515
ENSMUSG00000015879.9	ENSMUSG00000015879	Fam184b	family with sequence similarity 184, member B [Source:MGI Symbol;Acc:MGI:2442958]	5	45687047	45796956	-1	protein_coding	5	7	3	6	1	15	8	3	5	3	9	7	10	2	2	5	6	3	10	7
ENSMUSG00000015880.14	ENSMUSG00000015880	Ncapg	non-SMC condensin I complex, subunit G [Source:MGI Symbol;Acc:MGI:1930197]	5	45827261	45857888	1	protein_coding	3	8	19	0	7	3	1	1	8	4	15	19	79	6	3	21	28	11	18	6
ENSMUSG00000015882.19	ENSMUSG00000015882	Lcorl	ligand dependent nuclear receptor corepressor-like [Source:MGI Symbol;Acc:MGI:2651932]	5	45854523	46014957	-1	protein_coding	239	221	300	366	247	220	201	170	181	248	858	545	432	222	203	347	223	211	559	609
ENSMUSG00000015889.9	ENSMUSG00000015889	Lta4h	leukotriene A4 hydrolase [Source:MGI Symbol;Acc:MGI:96836]	10	93289273	93320737	1	protein_coding	821	701	1144	1031	623	729	648	763	818	638	2292	1711	1302	847	790	1134	926	587	1650	1826
ENSMUSG00000015890.3	ENSMUSG00000015890	Amdhd1	amidohydrolase domain containing 1 [Source:MGI Symbol;Acc:MGI:1919011]	10	93359200	93375895	-1	protein_coding	4622	4190	7401	6814	4328	4866	4212	6095	7124	4350	10435	8332	3671	4246	4230	5363	4638	2921	8744	11588
ENSMUSG00000015932.9	ENSMUSG00000015932	Dstn	destrin [Source:MGI Symbol;Acc:MGI:1929270]	2	143757240	143785244	1	protein_coding	3713	3073	5134	5272	3494	3692	3248	4052	4994	3710	9543	6817	5734	3204	3682	4765	3445	2907	6764	9517
ENSMUSG00000015937.16	ENSMUSG00000015937	Macroh2a1	macroH2A.1 histone [Source:MGI Symbol;Acc:MGI:1349392]	13	56221432	56284174	-1	protein_coding	1497	1263	2287	1972	1393	1618	1294	1664	2021	1389	3834	2728	2323	1351	1616	2067	1502	1145	2664	2977
ENSMUSG00000015942.10	ENSMUSG00000015942	Gtf2ird2	GTF2I repeat domain containing 2 [Source:MGI Symbol;Acc:MGI:2149780]	5	134212858	134253209	1	protein_coding	100	96	252	122	125	87	111	115	185	108	362	228	187	109	150	157	124	103	281	317
ENSMUSG00000015943.12	ENSMUSG00000015943	Bola1	bolA-like 1 (E. coli) [Source:MGI Symbol;Acc:MGI:1916418]	3	96103904	96127025	-1	protein_coding	99	112	365	187	164	219	69	185	248	62	243	232	213	111	169	166	147	128	222	213
ENSMUSG00000015944.10	ENSMUSG00000015944	Castor2	cytosolic arginine sensor for mTORC1 subunit 2 [Source:MGI Symbol;Acc:MGI:1933384]	5	134128550	134173182	1	protein_coding	100	92	188	118	121	148	105	150	160	88	396	286	302	146	111	233	162	96	272	339
ENSMUSG00000015947.11	ENSMUSG00000015947	Fcgr1	Fc receptor, IgG, high affinity I [Source:MGI Symbol;Acc:MGI:95498]	3	96190225	96201285	-1	protein_coding	58	37	72	26	38	30	31	26	37	40	548	213	894	78	114	208	259	86	224	266
ENSMUSG00000015950.14	ENSMUSG00000015950	Ncf1	neutrophil cytosolic factor 1 [Source:MGI Symbol;Acc:MGI:97283]	5	134248907	134258479	-1	protein_coding	57	81	126	56	54	50	40	42	94	87	817	361	875	123	177	221	384	112	304	394
ENSMUSG00000015957.13	ENSMUSG00000015957	Wnt11	wingless-type MMTV integration site family, member 11 [Source:MGI Symbol;Acc:MGI:101948]	7	98484319	98504402	1	protein_coding	0	1	2	1	0	0	3	0	1	1	6	1	3	0	0	1	2	1	0	1
ENSMUSG00000015961.9	ENSMUSG00000015961	Adss	adenylosuccinate synthetase, non muscle [Source:MGI Symbol;Acc:MGI:87948]	1	177590528	177624077	-1	protein_coding	999	785	1361	1364	786	847	817	950	1104	873	2975	1994	1924	942	929	1534	1170	829	2117	2002
ENSMUSG00000015962.6	ENSMUSG00000015962	1700016C15Rik	RIKEN cDNA 1700016C15 gene [Source:MGI Symbol;Acc:MGI:1916678]	1	177557380	177580890	1	protein_coding	0	0	0	0	0	0	0	0	0	1	1	0	6	0	0	3	1	0	1	0
ENSMUSG00000015966.18	ENSMUSG00000015966	Il17rb	interleukin 17 receptor B [Source:MGI Symbol;Acc:MGI:1355292]	14	29718092	29730853	-1	protein_coding	245	264	466	327	285	204	216	295	380	300	466	305	279	176	178	208	161	95	241	362
ENSMUSG00000015968.19	ENSMUSG00000015968	Cacna1d	calcium channel, voltage-dependent, L type, alpha 1D subunit [Source:MGI Symbol;Acc:MGI:88293]	14	29761896	30213412	-1	protein_coding	27	27	42	62	21	39	29	42	48	41	146	139	64	44	61	50	74	46	128	116
ENSMUSG00000015970.20	ENSMUSG00000015970	Chdh	choline dehydrogenase [Source:MGI Symbol;Acc:MGI:1860776]	14	29730980	29762484	1	protein_coding	5871	5000	10595	8318	6096	6617	5421	6438	8495	6301	13028	9516	7514	4627	4773	6645	4661	3929	10357	13113
ENSMUSG00000015971.6	ENSMUSG00000015971	Actr8	ARP8 actin-related protein 8 [Source:MGI Symbol;Acc:MGI:1860775]	14	29700294	29728311	1	protein_coding	570	545	1055	793	530	627	473	609	697	594	1650	1148	815	642	654	717	621	472	1312	1450
ENSMUSG00000015980.15	ENSMUSG00000015980	Lrrc27	leucine rich repeat containing 27 [Source:MGI Symbol;Acc:MGI:1923862]	7	138792904	138822895	1	protein_coding	6	10	13	15	8	10	6	7	11	5	49	26	48	8	16	15	22	10	13	28
ENSMUSG00000015981.13	ENSMUSG00000015981	Stk32c	serine/threonine kinase 32C [Source:MGI Symbol;Acc:MGI:2385336]	7	138683554	138793223	-1	protein_coding	2	5	7	9	5	7	7	6	10	3	28	12	19	7	10	13	7	12	17	19
ENSMUSG00000015994.11	ENSMUSG00000015994	Fnta	farnesyltransferase, CAAX box, alpha [Source:MGI Symbol;Acc:MGI:104683]	8	26488750	26505678	-1	protein_coding	596	536	938	856	494	549	483	560	728	533	1658	1136	816	608	534	782	617	411	1146	1137
ENSMUSG00000016018.5	ENSMUSG00000016018	Mtrex	Mtr4 exosome RNA helicase [Source:MGI Symbol;Acc:MGI:1919448]	13	113003952	113063932	-1	protein_coding	521	371	778	713	433	429	478	545	587	540	1730	1212	929	609	613	696	622	429	1217	1408
ENSMUSG00000016024.10	ENSMUSG00000016024	Lbp	lipopolysaccharide binding protein [Source:MGI Symbol;Acc:MGI:1098776]	2	158148413	158174772	1	protein_coding	1798	1574	3061	2327	1953	2045	1670	1826	2271	1671	5233	6413	5892	1977	3615	2262	4633	1572	5422	6638
ENSMUSG00000016028.12	ENSMUSG00000016028	Celsr1	cadherin, EGF LAG seven-pass G-type receptor 1 [Source:MGI Symbol;Acc:MGI:1100883]	15	85783130	85918404	-1	protein_coding	234	222	315	405	212	456	420	349	542	267	1775	1295	571	699	486	1134	816	363	1390	1370
ENSMUSG00000016087.14	ENSMUSG00000016087	Fli1	Friend leukemia integration 1 [Source:MGI Symbol;Acc:MGI:95554]	9	32333500	32454157	-1	protein_coding	57	49	100	57	42	35	26	52	52	51	275	152	261	69	53	143	110	83	188	157
ENSMUSG00000016128.15	ENSMUSG00000016128	Stard13	StAR-related lipid transfer (START) domain containing 13 [Source:MGI Symbol;Acc:MGI:2385331]	5	150960975	151157301	-1	protein_coding	527	447	926	1025	706	833	662	748	927	594	1558	1336	861	708	546	886	865	467	1919	2274
ENSMUSG00000016150.16	ENSMUSG00000016150	Tenm1	teneurin transmembrane protein 1 [Source:MGI Symbol;Acc:MGI:1345185]	X	41616743	42518003	-1	protein_coding	2	0	0	1	0	0	0	0	0	1	1	1	0	0	0	1	0	0	0	0
ENSMUSG00000016179.12	ENSMUSG00000016179	Camk1g	calcium/calmodulin-dependent protein kinase I gamma [Source:MGI Symbol;Acc:MGI:2388073]	1	193028654	193052606	-1	protein_coding	0	0	0	1	1	0	0	0	0	0	1	0	1	0	0	0	0	0	0	0
ENSMUSG00000016181.10	ENSMUSG00000016181	Utp25	UTP25 small subunit processome component [Source:MGI Symbol;Acc:MGI:2138080]	1	192773412	192812580	-1	protein_coding	247	198	290	221	183	152	164	201	193	166	585	402	277	182	166	269	190	156	368	413
ENSMUSG00000016194.15	ENSMUSG00000016194	Hsd11b1	hydroxysteroid 11-beta dehydrogenase 1 [Source:MGI Symbol;Acc:MGI:103562]	1	192903942	192946383	-1	protein_coding	13576	12368	17017	16334	10185	9924	10705	10948	12788	12158	35665	27273	9313	12547	15711	16613	10067	9405	25679	30806
ENSMUSG00000016200.15	ENSMUSG00000016200	Syt14	synaptotagmin XIV [Source:MGI Symbol;Acc:MGI:2444490]	1	192573541	192718083	-1	protein_coding	1	0	3	1	1	0	1	0	0	0	11	0	2	0	0	2	1	0	0	2
ENSMUSG00000016206.7	ENSMUSG00000016206	H2-M3	histocompatibility 2, M region locus 3 [Source:MGI Symbol;Acc:MGI:95915]	17	37581111	37585375	1	protein_coding	46	45	85	45	29	48	31	44	59	41	349	180	354	55	98	126	110	66	132	158
ENSMUSG00000016239.12	ENSMUSG00000016239	Lonrf3	LON peptidase N-terminal domain and ring finger 3 [Source:MGI Symbol;Acc:MGI:1921615]	X	35592006	35625994	1	protein_coding	33	37	34	31	24	32	27	37	25	32	170	84	95	53	38	73	54	46	146	237
ENSMUSG00000016252.8	ENSMUSG00000016252	Atp5e	ATP synthase, H+ transporting, mitochondrial F1 complex, epsilon subunit [Source:MGI Symbol;Acc:MGI:1855697]	2	174302865	174305898	-1	protein_coding	1961	1862	3858	2525	1738	1793	1555	1844	3301	1716	3768	3808	2250	1769	1929	2239	1815	1358	3046	3777
ENSMUSG00000016253.13	ENSMUSG00000016253	Nelfcd	negative elongation factor complex member C/D, Th1l [Source:MGI Symbol;Acc:MGI:1926424]	2	174257597	174269295	1	protein_coding	653	532	1069	813	583	694	597	701	1038	544	1844	1257	948	684	719	932	693	561	1439	1318
ENSMUSG00000016255.6	ENSMUSG00000016255	Tubb1	tubulin, beta 1 class VI [Source:MGI Symbol;Acc:MGI:107814]	2	174292488	174299675	1	protein_coding	3	2	0	0	0	0	1	2	4	0	6	9	3	7	6	7	5	0	2	5
ENSMUSG00000016256.11	ENSMUSG00000016256	Ctsz	cathepsin Z [Source:MGI Symbol;Acc:MGI:1891190]	2	174269286	174280832	-1	protein_coding	4290	3805	8061	5678	3972	4820	3637	4573	6133	3486	12056	9863	9937	3643	6182	5555	5575	4277	9603	9931
ENSMUSG00000016257.16	ENSMUSG00000016257	Prelid3b	PRELI domain containing 3B [Source:MGI Symbol;Acc:MGI:1913640]	2	174306860	174314874	-1	protein_coding	599	459	810	717	520	479	557	568	654	481	1493	1071	918	527	590	783	593	419	1056	1097
ENSMUSG00000016262.15	ENSMUSG00000016262	Sertad4	SERTA domain containing 4 [Source:MGI Symbol;Acc:MGI:2443496]	1	192526796	192538064	-1	protein_coding	37	16	13	13	16	8	5	12	9	5	26	13	18	3	3	7	5	8	15	15
ENSMUSG00000016283.14	ENSMUSG00000016283	H2-M2	histocompatibility 2, M region locus 2 [Source:MGI Symbol;Acc:MGI:95914]	17	37791742	37794443	-1	protein_coding	1	9	2	2	3	3	4	1	4	2	176	31	203	5	23	45	75	13	16	19
ENSMUSG00000016308.13	ENSMUSG00000016308	Ube2a	ubiquitin-conjugating enzyme E2A [Source:MGI Symbol;Acc:MGI:102959]	X	36137553	36147875	1	protein_coding	422	390	672	605	432	431	340	332	458	392	1165	934	792	424	432	610	497	325	884	1060
ENSMUSG00000016319.4	ENSMUSG00000016319	Slc25a5	solute carrier family 25 (mitochondrial carrier, adenine nucleotide translocator), member 5 [Source:MGI Symbol;Acc:MGI:1353496]	X	36059304	36062460	1	protein_coding	10741	9294	14705	13046	7892	8795	7992	8364	10084	8094	25047	17130	12114	8368	8708	11834	8321	6510	16579	18179
ENSMUSG00000016327.10	ENSMUSG00000016327	Atp1b4	ATPase, (Na+)/K+ transporting, beta 4 polypeptide [Source:MGI Symbol;Acc:MGI:1915071]	X	37405061	37425646	1	protein_coding	0	0	0	0	0	0	0	0	0	0	0	0	0	0	0	0	0	0	0	0
ENSMUSG00000016344.15	ENSMUSG00000016344	Ppdpf	pancreatic progenitor cell differentiation and proliferation factor [Source:MGI Symbol;Acc:MGI:1913746]	2	180829040	180830564	1	protein_coding	845	678	1694	1110	741	1083	713	1098	1299	676	1667	1559	976	729	898	1001	900	676	1531	1683
ENSMUSG00000016346.18	ENSMUSG00000016346	Kcnq2	potassium voltage-gated channel, subfamily Q, member 2 [Source:MGI Symbol;Acc:MGI:1309503]	2	180717372	180777093	-1	protein_coding	0	0	0	0	0	0	0	0	0	0	0	0	0	0	0	0	0	0	0	0
ENSMUSG00000016349.11	ENSMUSG00000016349	Eef1a2	eukaryotic translation elongation factor 1 alpha 2 [Source:MGI Symbol;Acc:MGI:1096317]	2	180789446	180798807	-1	protein_coding	0	2	0	0	0	0	0	0	0	0	0	0	3	0	0	0	0	0	1	0
ENSMUSG00000016356.19	ENSMUSG00000016356	Col20a1	collagen, type XX, alpha 1 [Source:MGI Symbol;Acc:MGI:1920618]	2	180628328	180660156	1	protein_coding	37	42	29	35	27	34	33	77	39	26	106	39	44	37	48	52	40	29	48	103
ENSMUSG00000016382.16	ENSMUSG00000016382	Pls3	plastin 3 (T-isoform) [Source:MGI Symbol;Acc:MGI:104807]	X	74829260	74918788	-1	protein_coding	2643	2155	3108	3637	1850	2266	2091	2233	2905	2473	7494	6253	3191	2444	2845	3055	2647	1865	5630	5881
ENSMUSG00000016386.16	ENSMUSG00000016386	Mpped2	metallophosphoesterase domain containing 2 [Source:MGI Symbol;Acc:MGI:1924265]	2	106523614	106698701	1	protein_coding	8	6	2	9	1	2	3	4	1	3	57	16	18	4	4	16	16	4	13	4
ENSMUSG00000016409.5	ENSMUSG00000016409	Nkap	NFKB activating protein [Source:MGI Symbol;Acc:MGI:1914300]	X	36390448	36414399	1	protein_coding	222	196	338	285	192	186	167	205	221	185	656	502	354	211	230	293	279	170	428	498
ENSMUSG00000016427.8	ENSMUSG00000016427	Ndufa1	NADH:ubiquinone oxidoreductase subunit A1 [Source:MGI Symbol;Acc:MGI:1929511]	X	36451241	36454816	-1	protein_coding	1241	1082	1945	1555	1038	1018	850	974	1130	899	2352	2014	1263	869	1125	1459	957	818	1815	2285
[truncated: 52,593 more rows]

## Sheet: S4 Table - FFC vs FFC-EtOH
	Supplementary Table 3. Pathway Enrichment for FFC compared to FFC-EtOH. Gene Set Enrichment Analysis (GSEA) results from FFC compared to FFC-EtOH. A gene set pathway was considered enriched for FDR < 0.05. A positive enrichment score (ES) or nominal ES (NES) is enriched in the FFC group, whereas a negative ES or NES is enriched in the FFC-EtOH group.
[truncated: 2,895 more rows]

[truncated: 1 more sheets: S5 Table - EtOH vs FFC-EtOH]
